# Supplementary material for: Infantile Cerebellar‐Retinal Degeneration Associated With Novel ACO2 Variants: Clinical Features and Insights From a Drosophila Model
Source: Clin Genet. 2025 Apr 10;108(3):266–78. doi: 10.1111/cge.14745 (PMC12319146; doi:10.1111/cge.14745)
Supplement: Supplementary file 4 — Data S2 Supporting Information. [file CGE-108-266-s002.xlsx]

## Sheet: Summary
Fly	Duration	Distance	Mean Velocity			Sheet	Mean Duration [s]	Mean Distance [cm]	Mean Velocity [cm/s]	Mean Activity [%]		activity
elav +_1	131.903	111.332	0.844046			elav +	127.772	125.663	0.964441	70.9842		73.2796
elav +_2	160.806	139.835	0.869588			elav>mAcon1-RNAi	115.602	52.29	0.423865	64.2234		89.3369
elav +_3	112.484	81.071	0.720735			elav>mAcon1-OX	145.653	108.834	0.726744	80.9185		62.491
elav +_4	139	136.689	0.983371			mAcon1-RNAi +	157.64	129.892	0.791606	87.5777		77.2222
elav +_5	79.6452	72.5956	0.911488			mAcon1-OX +	136.562	111.136	0.756023	75.8677		44.2473
elav +_6	136.226	171.523	1.2591									75.681
elav +_7	81.7419	63.4576	0.776316									45.4122
elav +_8	141.129	142.027	1.00637									78.405
elav +_9	115.903	96.4747	0.832373									64.3907
elav +_10	155.032	178.437	1.15097									86.129
elav +_11	125.581	119.12	0.948557									69.767
elav +_12	153.806	195.393	1.27038									85.448
elav>mAcon1-RNAi_1	136.452	71.6997	0.525459									75.8065
elav>mAcon1-RNAi_2	117.484	59.9464	0.510252									65.2688
elav>mAcon1-RNAi_3	119.484	62.7544	0.525212									66.3799
elav>mAcon1-RNAi_4	140.903	77.0529	0.54685									78.2796
elav>mAcon1-RNAi_5	154.581	81.0433	0.524278									85.8781
elav>mAcon1-RNAi_6	66.9032	12.3175	0.184109									37.1685
elav>mAcon1-RNAi_7	149.742	90.4505	0.604043									83.19
elav>mAcon1-RNAi_8	129.29	50.82	0.393069									71.828
elav>mAcon1-RNAi_9	63.871	18.7431	0.293453									35.4839
elav>mAcon1-RNAi_10	114.806	42.2379	0.367905									63.7814
elav>mAcon1-RNAi_11	83.0645	21.9044	0.263703									46.147
elav>mAcon1-RNAi_12	110.645	38.5098	0.348048									61.4695
elav>mAcon1-OX_1	154.323	93.6028	0.60654									85.7348
elav>mAcon1-OX_2	101.452	64.8575	0.639295									56.362
elav>mAcon1-OX_3	181.161	203.569	1.12369									100.645
elav>mAcon1-OX_4	156.968	136.552	0.869935									87.2043
elav>mAcon1-OX_5	161.032	92.1399	0.572183									89.4624
elav>mAcon1-OX_6	178.387	180.716	1.01305									99.1039
elav>mAcon1-OX_7	153.774	73.2905	0.476611									85.4301
elav>mAcon1-OX_8	145.613	98.1196	0.673839									80.8961
elav>mAcon1-OX_9	100.29	34.9697	0.348684									55.7168
elav>mAcon1-OX_10	176.581	137.352	0.777843									98.1004
elav>mAcon1-OX_11	169.645	133.897	0.789276									94.2473
elav>mAcon1-OX_12	68.6129	56.9474	0.82998									38.1183
mAcon1-RNAi +_1	177.355	119.995	0.676583									98.5305
mAcon1-RNAi +_2	86.4194	46.416	0.537102									48.0108
mAcon1-RNAi +_3	173.129	203.393	1.1748									96.1828
mAcon1-RNAi +_4	94.3548	43.3634	0.459578									52.4194
mAcon1-RNAi +_5	177.258	91.8392	0.51811									98.4767
mAcon1-RNAi +_6	170.968	148.559	0.86893									94.9821
mAcon1-RNAi +_7	119.613	72.4338	0.605568									66.4516
mAcon1-RNAi +_8	181.452	201.356	1.1097									100.806
mAcon1-RNAi +_9	182.903	174.19	0.952361									101.613
mAcon1-RNAi +_10	176.645	184.762	1.04595									98.1362
mAcon1-RNAi +_11	175.194	162.656	0.928438									97.3297
mAcon1-RNAi +_12	176.387	109.74	0.622154									97.9928
mAcon1-OX +_1	83.9677	29.8151	0.355078									46.6487
mAcon1-OX +_2	62.4516	28.1874	0.451348									34.6953
mAcon1-OX +_3	174.742	114.58	0.655711									97.0789
mAcon1-OX +_4	74.129	27.7785	0.374732									41.1828
mAcon1-OX +_5	148.323	108.086	0.728719									82.4014
mAcon1-OX +_6	168	123.996	0.738072									93.3333
mAcon1-OX +_7	170.516	141.299	0.828655									94.7312
mAcon1-OX +_8	99.7742	76.5702	0.767435									55.4301
mAcon1-OX +_9	149.581	165.657	1.10748									83.1004
mAcon1-OX +_10	169.774	144.141	0.849018									94.319
mAcon1-OX +_11	169.968	159.128	0.936224									94.4265
mAcon1-OX +_12	167.516	214.388	1.27981									93.0645

## Sheet: elav +
185569	464	43		192838	571	305		200921	368	16		222663	217	153		230330	164	320		237891	263	246		246469	327	50		253766	251	277		261372	289	257		268890	196	89		276183	380	258		283228	161	294
185570	465	42		192839	571	304		200922	367	15		222664	217	152		230331	164	319		237892	264	246		246470	326	49		253767	251	278		261373	292	254		268891	196	87		276184	385	259		283229	167	275
185571	465	40		192840	572	303		200923	370	15		222665	217	152		230332	164	319		237893	265	242		246471	324	48		253768	255	279		261374	295	250		268892	202	84		276185	392	261		283230	169	275
185572	465	40		192841	572	302		200924	373	15		222666	217	152		230333	164	319		237894	265	239		246472	320	48		253769	258	282		261375	301	244		268893	202	83		276186	397	263		283231	167	275
185573	463	39		192842	573	301		200925	377	16		222667	217	152		230334	164	319		237895	266	234		246473	315	48		253770	262	286		261376	307	239		268894	205	77		276187	402	266		283232	165	272
185574	463	38		192843	574	298		200926	377	16		222668	217	152		230335	164	319		237896	268	230		246474	311	48		253771	267	291		261377	309	237		268895	208	75		276188	408	267		283233	166	273
185575	460	37		192844	575	296		200927	379	16		222669	217	152		230336	164	319		237897	270	223		246475	305	49		253772	270	295		261378	314	232		268896	211	73		276189	413	270		283234	166	273
185576	458	36		192845	576	293		200928	383	17		222670	217	152		230337	164	319		237898	271	218		246476	300	49		253773	275	298		261379	319	229		268897	213	71		276190	417	273		283235	167	274
185577	458	35		192846	575	295		200929	384	17		222671	217	152		230338	164	319		237899	274	212		246477	293	50		253774	280	302		261380	324	224		268898	216	68		276191	422	274		283236	169	276
185578	457	35		192847	576	294		200930	384	17		222672	217	152		230339	164	319		237900	275	205		246478	287	51		253775	284	306		261381	329	220		268899	218	66		276192	428	278		283237	166	280
185579	453	43		192848	577	285		200931	385	17		222673	217	151		230340	164	319		237901	275	200		246479	277	52		253776	287	308		261382	335	216		268900	220	66		276193	434	283		283238	164	281
185580	451	39		192849	578	284		200932	385	17		222674	217	152		230341	164	319		237902	277	195		246480	274	51		253777	291	311		261383	338	212		268901	224	64		276194	438	284		283239	169	282
185581	451	38		192850	578	283		200933	386	17		222675	217	152		230342	163	319		237903	278	187		246481	267	50		253778	294	316		261384	342	207		268902	223	64		276195	445	288		283240	168	281
185582	449	37		192851	578	279		200934	386	16		222676	217	153		230343	164	319		237904	278	182		246482	261	50		253779	299	319		261385	347	204		268903	228	60		276196	450	292		283241	165	286
185583	448	38		192852	579	278		200935	388	17		222677	217	153		230344	163	319		237905	281	172		246483	257	49		253780	303	323		261386	351	201		268904	231	57		276197	454	293		283242	167	286
185584	448	38		192853	579	278		200936	388	17		222678	216	148		230345	163	320		237906	281	170		246484	252	49		253781	306	327		261387	354	197		268905	236	55		276198	461	298		283243	168	286
185585	446	38		192854	580	273		200937	388	16		222679	221	131		230346	163	320		237907	281	160		246485	253	49		253782	312	331		261388	358	193		268906	238	54		276199	464	302		283244	168	287
185586	442	39		192855	580	269		200938	393	17		222680	244	126		230347	163	320		237908	281	158		246486	251	49		253783	317	334		261389	363	189		268907	244	50		276200	468	306		283245	165	283
185587	436	40		192856	580	265		200939	396	18		222681	239	120		230348	163	321		237909	281	155		246487	247	48		253784	319	337		261390	365	186		268908	245	49		276201	472	309		283246	161	280
185588	432	41		192857	581	265		200940	400	19		222682	237	121		230349	163	320		237910	280	150		246488	243	48		253785	324	341		261391	370	180		268909	248	47		276202	476	315		283247	157	276
185589	428	43		192858	580	261		200941	402	19		222683	237	121		230350	163	319		237911	280	141		246489	242	48		253786	328	344		261392	373	177		268910	252	45		276203	481	319		283248	156	275
185590	424	46		192859	582	262		200942	404	19		222684	237	121		230351	163	320		237912	280	137		246490	241	49		253787	332	349		261393	377	172		268911	253	44		276204	484	325		283249	156	276
185591	420	47		192860	583	259		200943	409	21		222685	237	121		230352	163	320		237913	278	132		246491	241	49		253788	336	351		261394	380	167		268912	254	43		276205	487	332		283250	156	277
185592	417	49		192861	583	254		200944	410	21		222686	237	121		230353	163	320		237914	278	126		246492	240	49		253789	341	357		261395	383	166		268913	259	42		276206	490	338		283251	156	276
185593	413	51		192862	582	246		200945	412	22		222687	237	121		230354	163	319		237915	280	121		246493	240	49		253790	344	363		261396	388	162		268914	263	40		276207	489	342		283252	156	278
185594	408	52		192863	583	244		200946	416	23		222688	237	121		230355	163	319		237916	279	118		246494	241	49		253791	347	366		261397	391	158		268915	265	39		276208	490	354		283253	157	282
185595	405	53		192864	582	240		200947	421	25		222689	237	121		230356	163	319		237917	277	113		246495	241	48		253792	351	373		261398	395	155		268916	271	36		276209	491	356		283254	159	286
185596	403	53		192865	582	239		200948	425	26		222690	237	121		230357	163	319		237918	278	109		246496	241	49		253793	353	377		261399	399	151		268917	277	34		276210	490	361		283255	158	284
185597	398	54		192866	582	236		200949	427	26		222691	238	122		230358	163	320		237919	277	100		246497	239	51		253794	357	382		261400	401	147		268918	281	33		276211	491	368		283256	159	283
185598	396	54		192867	583	235		200950	430	28		222692	239	125		230359	163	321		237920	276	99		246498	237	51		253795	360	389		261401	406	143		268919	284	31		276212	492	372		283257	160	283
185599	394	49		192868	583	233		200951	431	29		222693	240	128		230360	163	321		237921	275	91		246499	237	50		253796	364	395		261402	412	139		268920	292	29		276213	490	378		283258	160	278
185600	392	48		192869	583	231		200952	432	29		222694	241	131		230361	163	321		237922	275	84		246500	236	50		253797	367	402		261403	416	134		268921	297	27		276214	490	382		283259	158	280
185601	392	44		192870	582	229		200953	433	30		222695	241	134		230362	163	321		237923	273	84		246501	236	50		253798	370	410		261404	420	130		268922	299	26		276215	488	388		283260	157	281
185602	391	40		192871	582	227		200954	423	41		222696	241	135		230363	163	321		237924	272	75		246502	236	49		253799	373	416		261405	426	125		268923	303	25		276216	485	392		283261	157	282
185603	391	36		192872	582	224		200955	417	45		222697	242	137		230364	163	321		237925	271	71		246503	236	49		253800	374	422		261406	429	122		268924	307	24		276217	483	397		283262	157	280
185604	389	31		192873	582	222		200956	420	71		222698	243	140		230365	163	321		237926	268	69		246504	236	49		253801	374	429		261407	433	116		268925	312	25		276218	481	402		283263	156	278
185605	389	28		192874	582	219		200957	420	77		222699	243	142		230366	163	321		237927	266	66		246505	235	50		253802	376	433		261408	438	112		268926	314	23		276219	476	407		283264	154	273
185606	390	23		192875	581	218		200958	425	81		222700	244	144		230367	164	321		237928	263	59		246506	235	50		253803	377	440		261409	442	107		268927	318	22		276220	474	409		283265	154	269
185607	390	21		192876	581	216		200959	426	82		222701	244	145		230368	163	321		237929	260	56		246507	235	50		253804	379	447		261410	445	103		268928	323	21		276221	472	414		283266	151	273
185608	390	22		192877	581	213		200960	426	83		222702	244	145		230369	163	320		237930	257	54		246508	235	50		253805	380	453		261411	451	98		268929	330	21		276222	469	417		283267	149	277
185609	391	22		192878	581	210		200961	426	84		222703	244	145		230370	163	320		237931	256	53		246509	235	51		253806	379	453		261412	454	93		268930	332	20		276223	464	421		283268	150	278
185610	391	22		192879	581	208		200962	425	85		222704	244	145		230371	163	320		237932	251	52		246510	233	53		253807	378	454		261413	457	88		268931	336	19		276224	461	423		283269	147	277
185611	393	20		192880	581	204		200963	425	86		222705	244	145		230372	163	320		237933	248	53		246511	232	53		253808	378	453		261414	461	84		268932	341	19		276225	455	426		283271	161	259
185612	393	19		192881	580	202		200964	425	87		222706	244	145		230373	163	319		237934	244	53		246512	231	54		253809	378	453		261415	464	78		268933	345	19		276226	450	427		283272	161	258
185613	393	19		192882	580	201		200965	425	89		222707	244	145		230374	163	319		237935	242	54		246513	231	54		253810	378	454		261416	465	76		268934	351	19		276227	445	431		283273	162	258
185614	395	19		192883	580	200		200966	426	90		222708	244	145		230375	163	320		237936	242	55		246514	229	56		253811	378	455		261417	468	72		268935	354	19		276228	440	433		283274	162	258
185615	397	19		192884	580	198		200967	425	95		222709	244	145		230376	163	321		237937	240	57		246515	229	56		253812	378	455		261418	470	69		268936	360	18		276229	435	435		283275	161	260
185616	399	16		192885	580	196		200968	418	101		222710	244	145		230377	163	320		237938	242	58		246516	228	57		253813	377	454		261419	471	65		268937	368	20		276230	430	437		283276	159	263
185617	399	15		192886	578	193		200969	407	98		222711	244	145		230378	163	320		237939	242	58		246517	226	58		253814	376	457		261420	474	60		268938	373	19		276231	425	439		283277	159	263
185618	404	16		192887	577	188		200970	394	91		222712	244	145		230379	163	320		237940	241	58		246518	224	60		253815	375	459		261421	475	60		268939	379	20		276232	417	440		283278	163	262
185619	405	16		192888	576	184		200971	376	87		222713	245	146		230380	163	320		237941	239	59		246519	221	62		253816	374	459		261422	476	60		268940	385	21		276233	412	441		283279	163	263
185620	409	18		192889	576	185		200972	361	80		222714	245	146		230381	163	320		237942	237	61		246520	219	63		253817	374	459		261423	476	60		268941	390	21		276234	406	441		283280	160	269
185621	414	19		192890	574	180		200973	359	78		222715	245	147		230382	163	320		237943	233	63		246521	217	65		253818	374	460		261424	476	60		268942	393	21		276235	400	439		283281	158	270
185622	414	19		192891	575	181		200974	358	74		222716	245	146		230383	163	320		237944	228	65		246522	213	68		253819	374	460		261425	476	61		268943	399	24		276236	394	438		283282	152	267
185623	418	20		192892	573	174		200975	361	68		222717	245	147		230384	163	320		237945	226	66		246523	211	70		253820	374	461		261426	476	61		268944	399	23		276237	392	438		283283	154	269
185624	421	21		192893	573	171		200976	369	63		222718	245	146		230385	163	320		237946	222	69		246524	207	74		253821	374	461		261427	476	60		268945	403	23		276238	388	435		283284	154	269
185625	423	22		192894	571	167		200977	371	59		222719	245	146		230386	162	319		237947	219	71		246525	205	76		253822	374	461		261428	477	60		268946	405	24		276239	382	434		283285	160	270
185626	423	22		192895	571	166		200978	374	58		222720	245	146		230387	162	319		237948	217	73		246526	203	78		253823	374	460		261429	477	61		268947	408	25		276240	377	432		283286	167	269
185627	421	22		192896	571	165		200979	378	58		222721	245	146		230388	162	320		237949	215	75		246527	199	83		253824	374	460		261430	478	62		268948	413	26		276241	373	431		283287	174	268
185628	424	37		192897	570	161		200980	389	58		222722	246	147		230389	161	321		237950	211	79		246528	197	83		253825	374	460		261431	479	63		268949	414	26		276242	369	431		283288	175	268
185629	424	36		192898	568	157		200981	403	62		222723	246	147		230390	161	321		237951	207	82		246529	193	88		253826	375	461		261432	479	65		268950	420	28		276243	365	431		283289	177	266
185630	423	35		192899	567	156		200982	418	75		222724	246	147		230391	161	319		237952	205	84		246530	190	91		253827	376	461		261433	480	65		268951	421	28		276244	359	432		283290	174	262
185631	423	34		192900	566	153		200983	422	82		222725	246	147		230392	161	319		237953	202	87		246531	187	95		253828	379	461		261434	480	67		268952	425	29		276245	356	433		283291	170	260
185632	421	35		192901	564	147		200984	425	87		222726	246	147		230393	161	320		237954	199	90		246532	185	97		253829	378	462		261435	485	67		268953	428	30		276246	350	437		283292	170	259
185633	419	37		192902	564	147		200985	423	90		222727	246	147		230394	161	320		237955	194	93		246533	182	101		253830	384	460		261436	485	68		268954	433	32		276247	345	438		283293	172	261
185634	417	41		192903	564	146		200986	416	101		222728	246	147		230395	161	320		237956	192	96		246534	180	104		253831	386	460		261437	488	71		268955	436	33		276248	340	441		283294	172	262
185635	415	42		192904	560	139		200987	409	107		222729	246	147		230396	161	320		237957	190	97		246535	179	105		253832	392	459		261438	490	74		268956	441	35		276249	335	445		283295	172	264
185636	416	45		192905	559	136		200988	399	111		222730	246	147		230397	161	319		237958	188	100		246536	177	108		253833	393	459		261439	494	78		268957	444	36		276250	330	445		283296	172	269
185637	418	47		192906	558	134		200989	379	121		222731	246	147		230398	161	317		237959	187	102		246537	174	113		253834	399	457		261440	496	81		268958	448	38		276251	325	446		283297	172	282
185638	421	49		192907	557	132		200990	361	127		222733	261	168		230399	161	317		237960	186	105		246538	173	113		253835	404	456		261441	499	83		268959	451	40		276252	320	448		283298	169	283
185639	424	51		192908	554	127		200991	351	122		222734	263	169		230400	161	317		237961	185	108		246539	171	118		253836	407	455		261442	503	85		268960	455	41		276253	317	446		283299	175	279
185640	426	52		192909	553	125		200992	348	117		222735	263	169		230401	161	317		237962	187	110		246540	170	118		253837	409	456		261443	506	88		268961	458	43		276254	315	445		283300	177	278
185641	430	56		192910	552	123		200993	349	110		222736	263	169		230402	161	316		237963	184	117		246541	167	123		253838	414	454		261444	511	92		268962	462	46		276255	314	444		283301	177	277
185642	433	58		192911	550	120		200994	355	105		222737	263	169		230403	161	316		237964	184	120		246542	165	128		253839	419	452		261445	515	94		268963	464	47		276256	312	444		283302	179	279
185643	438	60		192912	549	118		200995	372	97		222738	265	168		230404	161	317		237965	183	126		246543	165	128		253840	421	451		261446	520	98		268964	467	48		276257	311	444		283303	179	281
185644	443	61		192913	547	115		200996	381	90		222739	266	168		230405	161	316		237966	183	130		246544	164	129		253841	424	451		261447	523	101		268965	468	48		276258	310	444		283304	181	279
185645	448	62		192914	546	114		200997	386	88		222740	266	168		230406	161	317		237967	183	133		246545	163	132		253842	430	449		261448	526	104		268966	469	49		276259	310	444		283305	181	278
185646	453	61		192915	544	112		200998	391	96		222741	269	166		230407	161	317		237968	181	138		246546	161	136		253843	434	446		261449	528	107		268967	470	49		276260	309	444		283306	178	278
185647	459	60		192916	542	109		200999	392	114		222742	271	165		230408	161	317		237969	181	142		246547	160	138		253844	433	445		261450	530	111		268968	471	50		276261	308	444		283307	182	284
185648	468	60		192917	540	106		201000	393	131		222743	277	163		230409	161	317		237970	180	148		246548	159	141		253845	433	445		261451	530	112		268969	472	51		276262	307	444		283308	182	280
185649	471	58		192918	538	104		201001	394	134		222744	279	163		230410	161	317		237971	178	152		246549	157	144		253846	432	444		261452	531	114		268970	475	52		276263	307	444		283309	183	277
185650	479	60		192919	537	102		201002	384	140		222745	280	164		230411	161	317		237972	177	158		246550	155	148		253847	432	443		261453	533	113		268971	479	54		276264	305	443		283310	183	277
185651	484	61		192920	536	100		201003	362	134		222746	281	164		230412	161	317		237973	176	164		246551	154	152		253848	432	443		261454	539	118		268972	484	59		276265	305	443		283311	178	277
185652	490	61		192921	534	98		201004	359	136		222747	282	164		230413	161	317		237974	174	169		246552	151	158		253849	432	442		261455	540	118		268973	485	60		276266	305	444		283312	175	280
185653	490	62		192922	532	95		201005	359	123		222748	283	164		230414	161	317		237975	173	172		246553	150	162		253850	431	440		261456	541	119		268974	486	60		276267	305	446		283313	175	285
185654	492	64		192923	531	93		201006	359	111		222749	283	164		230415	160	317		237976	173	177		246554	149	165		253851	431	437		261457	541	119		268975	491	64		276268	305	448		283314	174	288
185655	496	68		192924	529	91		201007	354	99		222750	283	164		230416	160	318		237977	171	184		246555	148	167		253852	431	437		261458	541	119		268976	494	66		276269	303	449		283315	174	290
185656	499	71		192925	526	88		201008	349	82		222751	283	164		230417	160	318		237978	169	188		246556	147	172		253853	430	436		261459	542	119		268977	497	69		276270	301	447		283316	170	294
185657	502	72		192926	524	86		201009	343	65		222752	284	164		230418	160	318		237979	168	194		246557	146	173		253854	430	434		261460	542	118		268978	500	71		276271	299	446		283317	169	294
185658	506	75		192927	523	84		201010	340	62		222753	284	164		230419	160	317		237980	169	196		246558	146	174		253855	430	432		261461	542	118		268979	504	74		276272	300	447		283318	164	296
185659	509	78		192928	521	83		201011	340	61		222754	284	164		230420	160	317		237981	167	206		246559	145	174		253856	430	431		261462	541	119		268980	507	78		276273	300	447		283319	161	297
185660	511	79		192929	519	82		201012	340	59		222755	284	164		230421	160	317		237982	167	209		246560	145	176		253857	429	427		261463	539	121		268981	510	81		276274	298	445		283320	157	297
185661	512	81		192930	518	79		201013	340	58		222756	284	164		230422	160	317		237983	168	213		246561	145	176		253858	428	424		261464	536	123		268982	515	85		276275	297	445		283321	155	294
185662	515	84		192931	516	77		201014	341	57		222757	284	165		230423	160	317		237984	167	219		246562	145	175		253859	429	422		261465	533	125		268983	519	90		276276	297	445		283322	153	293
185663	518	86		192932	513	74		201015	343	56		222758	284	165		230424	160	317		237985	167	227		246563	145	175		253860	429	418		261466	531	126		268984	524	96		276277	295	445		283323	152	293
185664	520	87		192933	512	73		201016	350	53		222759	284	165		230425	160	317		237986	168	228		246564	145	175		253861	431	416		261467	531	126		268985	528	100		276278	294	445		283324	151	293
185665	520	88		192934	511	72		201017	350	53		222760	284	165		230426	160	318		237987	169	237		246565	145	175		253862	434	414		261468	530	127		268986	532	106		276279	289	444		283325	151	294
185666	520	88		192935	511	72		201018	354	57		222761	284	165		230427	160	317		237988	168	238		246566	145	175		253863	436	412		261469	529	128		268987	534	109		276280	287	444		283326	150	296
185667	520	89		192936	510	70		201019	354	59		222762	284	165		230428	160	317		237989	168	247		246567	145	175		253864	440	411		261470	529	128		268988	537	112		276281	284	443		283327	146	298
185668	521	89		192937	510	70		201020	353	55		222763	284	165		230429	160	317		237990	170	249		246568	145	175		253865	445	410		261471	529	128		268989	539	114		276282	280	441		283328	145	298
185669	523	91		192938	508	69		201021	354	44		222764	285	165		230430	160	317		237991	169	253		246569	146	175		253866	449	409		261472	529	128		268990	541	118		276283	280	441		283329	146	297
185670	523	92		192939	507	68		201022	372	33		222765	285	165		230431	160	316		237992	170	259		246570	145	175		253867	453	408		261473	529	128		268991	542	120		276284	280	441		283330	146	296
185671	524	92		192940	506	67		201023	374	29		222766	286	165		230432	160	317		237993	170	263		246571	145	175		253868	458	407		261474	529	128		268992	542	121		276285	277	441		283331	147	296
185672	524	93		192941	504	66		201024	376	29		222767	288	165		230433	160	317		237994	173	269		246572	146	174		253869	463	406		261475	529	128		268993	544	123		276286	271	439		283332	145	298
185673	524	94		192942	503	65		201025	377	29		222768	288	165		230434	160	318		237995	176	274		246573	147	173		253870	467	404		261476	529	128		268994	545	125		276287	267	435		283333	144	299
185674	524	96		192943	503	65		201026	380	28		222769	288	165		230435	160	317		237996	178	276		246574	148	172		253871	473	403		261477	529	128		268995	546	126		276288	264	435		283334	144	300
185675	527	100		192944	505	66		201027	403	29		222770	288	165		230436	160	317		237997	180	279		246575	149	171		253872	478	402		261478	531	129		268996	547	128		276289	259	431		283335	145	301
185676	528	102		192945	501	63		201028	411	27		222771	288	165		230437	160	317		237998	184	285		246576	149	170		253873	481	401		261479	531	132		268997	548	131		276290	256	429		283336	147	303
185677	531	105		192946	500	62		201029	409	25		222772	288	165		230438	160	317		237999	187	288		246577	149	169		253874	486	400		261480	533	139		268998	550	133		276291	251	427		283337	146	303
185678	532	110		192947	500	61		201030	412	23		222773	288	165		230439	160	317		238000	191	294		246578	150	167		253875	492	400		261481	535	143		268999	554	139		276292	249	426		283338	148	306
185679	535	116		192948	495	58		201031	412	23		222774	288	165		230440	160	317		238001	193	298		246579	152	168		253876	500	399		261482	538	151		269000	556	144		276293	243	421		283339	148	308
185680	536	117		192949	495	58		201032	412	23		222775	287	166		230441	160	318		238002	196	301		246580	152	168		253877	503	399		261483	540	153		269001	557	146		276294	237	419		283340	151	313
185681	538	121		192950	495	58		201033	412	23		222776	298	166		230442	160	317		238003	199	305		246581	152	168		253878	503	399		261484	543	157		269002	559	149		276295	232	417		283341	150	314
185682	542	126		192951	493	57		201034	412	22		222777	299	167		230443	160	317		238004	202	310		246582	155	170		253879	504	397		261485	544	160		269003	561	154		276296	227	412		283342	150	317
185683	545	129		192952	492	57		201035	412	22		222778	299	167		230444	160	317		238005	206	313		246583	154	170		253880	505	396		261486	547	165		269004	562	158		276297	224	409		283343	151	320
185684	548	134		192953	492	57		201036	412	22		222779	299	167		230445	160	318		238006	210	317		246584	156	171		253881	506	395		261487	551	170		269005	563	160		276298	223	407		283344	157	330
185685	550	139		192954	491	56		201037	411	22		222780	299	167		230446	160	317		238007	212	320		246585	156	171		253882	507	394		261488	552	173		269006	566	166		276299	223	408		283345	159	334
185686	553	144		192955	491	56		201038	411	21		222781	299	167		230447	160	318		238008	217	325		246586	157	172		253883	508	394		261489	554	178		269007	567	171		276300	223	411		283346	162	339
185687	555	149		192956	489	54		201039	411	21		222782	298	166		230448	160	317		238009	220	326		246587	156	172		253884	507	392		261490	558	183		269008	568	175		276301	221	407		283347	165	345
185688	558	153		192957	488	53		201040	411	21		222783	298	167		230449	160	317		238010	224	330		246588	156	172		253885	507	392		261491	560	187		269009	570	179		276302	220	410		283348	170	352
185689	560	155		192958	488	53		201041	412	22		222784	299	169		230450	160	317		238011	230	335		246589	157	173		253886	508	393		261492	561	189		269010	572	183		276303	218	408		283349	175	359
185690	563	161		192959	487	52		201042	412	22		222785	300	172		230451	160	317		238012	232	336		246590	157	173		253887	508	392		261493	562	192		269011	573	190		276304	215	407		283350	178	365
185691	565	166		192960	483	50		201043	411	22		222786	299	176		230452	160	318		238013	235	337		246591	158	174		253888	510	390		261494	563	194		269012	573	193		276305	213	405		283351	181	368
185692	569	171		192961	482	48		201044	411	22		222787	299	182		230453	160	317		238014	238	340		246592	159	174		253889	510	390		261495	565	196		269013	575	196		276306	211	402		283352	180	370
185693	571	177		192962	480	47		201045	411	22		222788	298	187		230454	160	317		238015	245	343		246593	161	176		253890	511	388		261496	565	197		269014	576	201		276307	209	400		283353	181	370
185694	572	182		192963	478	46		201046	412	22		222789	297	194		230455	160	318		238016	249	344		246594	162	178		253891	513	385		261497	565	198		269015	576	203		276308	200	385		283354	182	374
185695	573	185		192964	475	44		201047	412	22		222790	296	196		230456	160	317		238017	254	348		246595	163	179		253892	515	382		261498	565	198		269016	576	210		276309	198	383		283355	191	381
185696	574	187		192965	471	42		201048	413	22		222791	296	201		230457	161	318		238018	259	350		246596	163	179		253893	518	380		261499	565	198		269017	577	214		276310	195	381		283356	196	386
185697	574	192		192966	470	41		201049	413	22		222792	295	205		230458	161	320		238019	262	351		246597	163	179		253894	521	377		261500	565	199		269018	577	220		276311	195	385		283357	195	387
185698	574	197		192967	468	41		201050	413	22		222793	295	208		230459	160	322		238020	267	354		246598	163	179		253895	525	373		261501	564	201		269019	579	219		276312	192	381		283358	203	394
185699	575	200		192968	468	40		201051	413	22		222794	296	215		230460	160	323		238021	272	356		246599	163	179		253896	528	369		261502	563	201		269020	578	227		276313	189	378		283359	206	397
185700	575	207		192969	466	39		201052	413	22		222795	296	218		230461	161	320		238022	277	358		246600	163	179		253897	531	365		261503	562	200		269021	579	229		276314	186	374		283360	209	400
185701	576	213		192970	463	38		201053	413	22		222796	296	224		230462	161	322		238023	282	360		246601	163	179		253898	533	364		261504	561	200		269022	580	231		276315	184	370		283361	213	406
185702	577	218		192971	461	38		201054	413	22		222797	297	230		230463	161	322		238024	284	362		246602	163	179		253899	536	361		261505	561	200		269023	580	233		276316	181	369		283362	216	409
185703	577	221		192972	460	38		201055	413	22		222798	296	233		230464	161	322		238025	289	363		246603	164	180		253900	537	360		261506	560	201		269024	582	234		276317	181	368		283363	226	414
185704	577	227		192973	459	37		201056	413	22		222799	296	236		230465	162	316		238026	295	365		246604	164	180		253901	539	357		261507	560	201		269025	581	242		276318	180	367		283364	229	416
185705	577	232		192974	459	36		201057	413	22		222800	297	239		230466	162	315		238027	299	368		246605	164	180		253902	543	353		261508	559	203		269026	582	242		276319	178	366		283365	239	422
185706	576	238		192975	461	38		201058	413	22		222801	297	242		230467	163	314		238028	304	370		246606	164	180		253903	543	353		261509	559	203		269027	580	246		276320	178	367		283366	244	426
185707	575	244		192976	460	38		201059	413	22		222802	298	245		230468	163	314		238029	307	370		246607	164	180		253904	543	353		261510	558	204		269028	581	249		276321	178	365		283367	250	430
185708	572	251		192977	461	39		201060	413	22		222803	298	245		230469	162	315		238030	312	373		246608	164	180		253905	543	353		261511	558	204		269029	581	254		276322	176	363		283368	258	433
185709	570	255		192978	463	39		201061	412	22		222804	298	245		230470	162	314		238031	317	375		246609	164	180		253906	544	353		261512	558	204		269030	578	253		276323	175	361		283369	262	435
185710	568	259		192979	463	39		201062	412	22		222805	298	245		230471	162	314		238032	322	375		246610	164	180		253907	545	353		261513	558	204		269031	581	262		276324	172	356		283370	269	437
185711	568	262		192980	462	38		201063	412	22		222806	299	246		230472	162	313		238033	326	376		246611	164	180		253908	545	353		261514	558	204		269032	580	268		276325	171	355		283371	273	440
185712	568	265		192981	462	37		201064	412	22		222807	299	246		230473	161	314		238034	330	377		246612	164	180		253909	545	354		261515	558	204		269033	578	275		276326	168	353		283372	275	441
185713	567	269		192982	459	36		201065	412	22		222808	299	247		230474	161	314		238035	334	377		246613	164	180		253910	545	355		261516	558	204		269034	578	276		276327	165	345		283373	276	441
185714	568	273		192983	459	36		201066	412	22		222809	299	247		230475	161	314		238036	341	378		246614	164	181		253911	544	358		261517	559	204		269035	577	278		276328	164	337		283374	276	441
185715	570	278		192984	458	36		201067	412	22		222810	299	248		230476	161	314		238037	347	381		246615	165	181		253912	543	358		261518	559	204		269036	577	279		276329	162	336		283375	277	441
185716	572	281		192985	458	35		201068	412	22		222811	299	248		230477	161	314		238038	352	382		246616	165	181		253913	542	358		261519	559	203		269037	578	279		276330	160	331		283376	277	441
185717	571	282		192986	458	35		201069	412	22		222812	299	248		230478	161	314		238039	359	382		246617	165	181		253914	542	359		261520	559	203		269038	578	281		276331	158	326		283377	277	441
185718	570	284		192987	456	35		201070	412	22		222813	299	248		230479	161	313		238040	363	384		246618	165	181		253915	542	359		261521	559	203		269039	578	283		276332	155	319		283378	278	441
185719	570	287		192988	456	34		201071	412	22		222814	299	247		230480	161	313		238041	371	385		246619	165	181		253916	542	359		261522	559	203		269040	578	285		276333	152	318		283379	279	442
185720	571	289		192989	456	34		201072	412	22		222815	299	248		230481	161	312		238042	375	385		246620	165	181		253917	542	358		261523	558	203		269041	577	289		276334	150	308		283380	280	443
185721	572	290		192990	456	34		201073	412	22		222820	291	374		230482	161	313		238043	381	388		246621	165	181		253918	542	359		261524	558	203		269042	576	293		276335	149	304		283381	280	443
185722	572	291		192991	455	34		201074	412	22		222821	293	372		230483	161	314		238044	386	389		246622	165	181		253919	543	358		261525	557	204		269043	575	296		276336	147	299		283382	280	444
185723	574	293		192992	454	34		201075	412	22		222822	281	372		230484	161	313		238045	393	389		246623	165	181		253920	544	358		261526	555	205		269044	574	299		276337	146	294		283383	284	444
185724	574	295		192993	453	34		201076	412	22		222823	282	376		230485	161	314		238046	395	390		246624	165	181		253921	544	357		261527	555	205		269045	573	301		276338	146	289		283384	286	446
185725	574	295		192994	454	33		201077	412	22		222824	287	382		230486	161	313		238047	400	391		246625	166	181		253922	545	357		261528	555	205		269046	572	306		276339	145	287		283385	289	448
185726	574	296		192995	455	33		201078	412	22		222826	284	359		230487	161	313		238048	407	391		246626	165	181		253923	548	353		261529	555	205		269047	570	311		276340	144	284		283386	293	449
185727	574	298		192996	454	33		201079	412	22		222827	268	360		230488	161	313		238049	411	391		246627	165	181		253924	548	351		261530	555	205		269048	570	314		276341	143	282		283387	295	449
185728	575	299		192997	454	32		201080	412	22		222828	266	362		230489	161	314		238050	415	393		246628	165	181		253925	550	348		261531	555	205		269049	568	317		276342	142	279		283388	298	450
185729	573	303		192998	454	32		201081	412	22		222829	264	362		230490	161	314		238051	425	392		246629	164	180		253926	550	348		261532	555	205		269050	568	321		276343	141	276		283389	302	451
185730	573	304		192999	451	31		201082	412	22		222830	264	362		230491	161	313		238052	427	392		246630	164	180		253927	552	342		261533	555	205		269051	566	325		276344	140	274		283390	305	453
185731	572	305		193000	451	31		201083	412	22		222831	264	362		230492	161	312		238053	430	393		246631	164	180		253928	553	341		261534	555	205		269052	564	328		276345	139	274		283391	315	454
185732	570	306		193001	449	30		201084	412	22		222832	264	362		230493	161	313		238054	432	391		246632	164	179		253929	556	334		261535	549	206		269053	563	330		276346	139	265		283392	322	456
185733	569	305		193002	449	30		201085	412	22		222833	264	362		230494	161	313		238055	435	388		246633	164	179		253930	556	333		261536	526	206		269054	563	332		276347	139	262		283393	330	457
185734	567	305		193003	448	29		201086	412	22		222834	264	362		230495	161	313		238056	438	384		246634	164	179		253931	557	332		261537	525	206		269055	561	335		276348	138	257		283394	340	457
185735	566	305		193004	448	29		201087	412	22		222835	264	362		230496	161	312		238057	441	381		246635	164	179		253932	558	330		261538	525	205		269056	561	336		276349	138	251		283395	343	459
185736	566	305		193005	447	29		201088	412	22		222836	264	362		230497	161	312		238058	444	377		246636	164	179		253933	558	330		261539	525	205		269057	561	337		276350	138	249		283396	353	458
185737	563	306		193006	447	29		201089	412	22		222837	264	362		230498	161	312		238059	448	376		246637	164	179		253934	559	327		261540	525	205		269058	560	338		276351	138	244		283397	358	459
185738	563	306		193007	447	29		201090	412	22		222838	264	362		230499	161	313		238060	453	372		246638	164	179		253935	560	325		261541	525	205		269059	556	342		276352	137	245		283398	369	458
185739	563	306		193008	447	29		201091	412	22		222839	262	364		230500	161	312		238061	456	368		246639	164	179		253936	560	324		261542	525	205		269060	557	345		276353	137	242		283399	372	458
185740	562	306		193009	445	30		201092	412	22		222840	261	366		230501	160	313		238062	458	366		246640	163	179		253937	561	322		261543	525	205		269061	556	347		276354	136	241		283400	376	458
185741	562	306		193010	445	30		201093	412	22		222841	260	368		230502	160	313		238063	462	364		246641	163	179		253938	563	321		261544	525	205		269062	554	350		276355	136	236		283401	385	456
185742	562	306		193011	445	30		201094	412	22		222842	260	369		230503	160	313		238064	465	360		246642	163	179		253939	565	315		261545	525	205		269063	553	352		276356	136	230		283402	387	456
185743	563	307		193012	444	30		201095	412	22		222843	260	370		230504	160	313		238065	468	357		246643	163	179		253940	566	310		261546	525	205		269064	550	356		276357	137	227		283403	387	456
185744	564	310		193013	444	30		201096	412	22		222844	259	373		230505	160	313		238066	472	354		246644	163	179		253941	567	308		261547	525	205		269065	547	361		276358	138	219		283404	390	456
185745	564	314		193014	444	30		201097	412	22		222845	259	374		230506	160	311		238067	476	351		246645	164	179		253942	569	301		261548	525	205		269066	544	365		276359	138	215		283405	395	455
185746	564	319		193015	444	30		201098	412	22		222846	258	378		230507	161	311		238068	478	348		246646	164	179		253943	570	296		261549	525	205		269067	540	368		276360	138	212		283406	397	455
185747	563	319		193016	444	30		201099	412	22		222847	258	378		230508	161	312		238069	482	344		246647	164	179		253944	571	292		261550	525	205		269068	540	370		276361	139	209		283407	403	453
185748	563	319		193017	444	30		201100	412	22		222848	257	380		230509	160	312		238070	486	342		246648	164	179		253945	572	287		261551	525	205		269069	538	371		276362	139	206		283408	411	452
185749	562	321		193018	444	29		201101	412	22		222849	257	380		230510	161	312		238071	490	337		246649	164	179		253946	573	281		261552	525	205		269070	538	371		276363	140	202		283409	415	451
185750	562	321		193019	445	29		201102	412	22		222850	257	380		230511	161	311		238072	493	334		246650	164	179		253947	574	278		261553	525	205		269071	538	372		276364	141	200		283410	419	450
185751	563	320		193020	445	29		201103	412	22		222851	257	380		230512	161	311		238073	497	332		246651	164	179		253948	574	277		261554	525	205		269072	537	374		276365	141	197		283411	428	447
185752	563	320		193021	440	28		201104	412	22		222852	258	380		230513	161	311		238074	502	327		246652	164	179		253949	575	275		261555	525	205		269073	533	376		276366	141	196		283412	429	447
185753	564	320		193022	439	27		201105	412	22		222853	257	382		230514	161	311		238075	508	322		246653	164	179		253950	575	272		261556	525	205		269074	533	376		276367	141	195		283413	432	446
185754	565	319		193023	438	27		201106	412	22		222854	257	382		230515	161	311		238076	512	321		246654	164	179		253951	575	270		261557	525	205		269075	534	378		276368	141	195		283414	435	444
185755	565	318		193024	433	25		201107	412	22		222855	258	384		230516	161	310		238077	515	318		246655	164	179		253952	575	268		261558	525	205		269076	533	381		276369	140	195		283415	438	443
185756	565	318		193025	433	25		201108	412	22		222856	259	385		230517	161	311		238078	517	315		246656	164	179		253953	574	266		261559	523	204		269077	531	383		276370	140	195		283416	441	443
185757	565	319		193026	433	24		201109	412	22		222857	259	386		230518	161	311		238079	523	311		246657	164	179		253954	576	266		261560	522	202		269078	527	386		276371	140	194		283417	441	442
185758	566	315		193027	432	23		201110	412	22		222858	260	387		230519	161	310		238080	528	308		246658	164	179		253955	576	263		261561	521	200		269079	526	389		276372	140	193		283418	441	441
185759	568	312		193028	429	22		201111	412	22		222859	260	389		230520	161	310		238081	531	304		246659	164	179		253956	576	261		261562	521	200		269080	524	392		276373	141	192		283419	443	441
185760	569	308		193029	422	21		201112	412	22		222860	261	391		230521	161	310		238082	534	301		246660	164	179		253957	576	259		261563	520	198		269081	519	395		276374	140	190		283420	442	441
185761	570	304		193030	418	20		201113	412	22		222861	261	392		230522	161	310		238083	536	301		246661	164	179		253958	578	259		261564	518	196		269082	515	399		276375	140	186		283421	441	440
185762	570	303		193031	418	20		201114	412	22		222862	261	392		230523	161	310		238084	542	296		246662	164	179		253959	578	259		261565	518	195		269083	512	403		276376	141	183		283422	442	440
185763	571	303		193032	412	19		201115	412	22		222863	261	391		230524	161	310		238085	543	295		246663	164	179		253960	578	252		261566	518	195		269084	507	406		276377	144	176		283423	441	439
185764	572	296		193033	412	19		201116	412	22		222864	261	391		230525	161	310		238086	549	292		246664	164	179		253961	578	249		261567	518	195		269085	505	408		276378	144	175		283424	441	439
185765	572	295		193034	412	19		201117	412	22		222865	261	391		230526	161	310		238087	553	290		246665	164	179		253962	578	247		261568	518	195		269086	502	413		276379	146	169		283425	442	436
185766	573	296		193035	412	19		201118	412	22		222866	261	391		230527	161	310		238088	555	287		246666	164	179		253963	577	242		261569	518	195		269087	494	417		276380	147	167		283426	443	414
185767	574	291		193036	412	19		201119	412	22		222867	261	391		230528	161	310		238089	560	282		246667	164	179		253964	578	238		261570	518	195		269088	491	419		276381	151	160		283427	443	408
185768	575	289		193037	412	19		201120	411	22		222868	261	391		230529	161	310		238090	564	279		246668	164	179		253965	578	237		261571	518	195		269089	485	423		276382	152	154		283428	443	408
185769	576	283		193038	412	19		201121	411	22		222869	261	391		230530	161	310		238091	565	276		246669	164	179		253966	578	234		261572	518	195		269090	481	426		276383	153	151		283429	443	408
185770	576	278		193039	411	19		201122	411	22		222870	261	391		230531	161	310		238092	568	272		246670	164	179		253967	577	229		261573	518	195		269091	478	427		276384	154	149		283430	443	408
185771	576	276		193040	412	18		201123	412	22		222871	261	391		230532	161	310		238093	571	269		246671	164	179		253968	577	228		261574	518	195		269092	477	427		276385	156	145		283431	443	408
185772	577	276		193041	409	19		201124	412	22		222872	261	391		230533	161	310		238094	574	265		246672	164	179		253969	577	225		261575	518	195		269093	477	429		276386	156	143		283432	442	407
185773	578	273		193042	409	19		201125	412	22		222873	261	391		230534	161	310		238095	573	263		246673	164	179		253970	577	222		261576	518	195		269094	473	431		276387	158	140		283433	440	400
185774	578	270		193043	409	18		201126	414	23		222874	261	391		230535	161	310		238096	572	263		246674	164	179		253971	576	220		261577	518	195		269095	472	432		276388	159	138		283434	437	395
185775	580	270		193044	408	18		201127	414	23		222875	261	391		230536	161	310		238097	573	259		246675	164	179		253972	576	217		261578	518	196		269096	471	434		276389	162	134		283435	437	393
185776	580	263		193045	408	18		201128	414	23		222876	261	391		230537	161	310		238098	573	258		246676	164	179		253973	576	215		261580	496	162		269097	466	435		276390	163	131		283436	437	394
185777	580	261		193046	408	18		201129	414	23		222877	261	391		230538	161	310		238099	574	254		246677	164	179		253974	575	209		261581	496	163		269098	462	437		276391	164	127		283437	437	395
185778	580	257		193047	407	18		201130	413	23		222878	264	395		230539	161	310		238100	572	253		246678	164	179		253975	576	206		261582	496	163		269099	461	439		276392	167	123		283438	436	395
185779	581	256		193048	407	18		201131	413	23		222879	269	421		230540	161	311		238101	572	249		246679	164	179		253976	574	200		261583	496	163		269100	454	441		276393	172	116		283439	436	397
185780	581	251		193049	407	18		201132	413	23		222880	269	423		230541	161	310		238102	572	244		246680	164	179		253977	574	198		261584	496	163		269101	452	442		276394	172	115		283440	443	404
185781	582	250		193050	407	17		201133	413	23		222881	269	423		230542	161	310		238103	572	240		246681	164	179		253978	574	195		261585	496	163		269102	450	443		276395	177	109		283441	442	412
185782	583	248		193051	406	19		201134	412	23		222882	269	424		230543	161	310		238104	572	235		246682	164	179		253979	572	190		261586	496	163		269103	448	443		276396	178	108		283442	449	408
185783	582	240		193052	397	31		201135	412	23		222883	269	424		230544	161	310		238105	572	230		246683	164	179		253980	570	185		261587	496	163		269104	448	444		276397	183	101		283443	449	408
185784	582	236		193053	396	29		201136	412	23		222884	269	424		230545	161	310		238106	572	227		246684	164	179		253981	570	181		261588	496	163		269105	447	445		276398	183	99		283444	447	405
185785	582	229		193054	397	28		201137	412	24		222885	269	424		230546	161	310		238107	572	220		246685	165	179		253982	568	176		261589	496	163		269106	445	445		276399	190	92		283445	448	400
185786	582	227		193055	397	28		201138	412	25		222886	269	423		230547	161	310		238108	573	217		246686	165	179		253983	566	170		261590	496	163		269107	441	445		276400	191	90		283446	446	395
185787	581	222		193056	396	28		201139	412	25		222887	269	423		230548	161	310		238109	573	211		246687	167	181		253984	566	169		261591	496	163		269108	439	448		276401	193	87		283447	448	388
185788	581	220		193057	395	29		201140	412	25		222888	269	423		230549	161	310		238110	572	207		246688	171	183		253985	564	166		261592	496	163		269109	437	449		276402	200	81		283448	449	387
185789	582	221		193058	395	28		201141	412	25		222889	269	423		230550	161	310		238111	571	205		246689	173	186		253986	563	165		261593	496	163		269110	433	450		276403	201	80		283449	451	389
185790	581	213		193059	394	29		201142	412	25		222890	269	423		230551	161	310		238112	571	204		246690	176	188		253987	563	162		261594	496	163		269111	432	450		276404	205	75		283450	451	393
185791	580	209		193060	394	28		201143	412	25		222891	269	423		230552	161	310		238113	570	199		246691	180	190		253988	562	160		261595	496	163		269112	429	451		276405	210	71		283451	453	395
185792	580	206		193061	394	27		201144	412	25		222892	269	423		230553	161	310		238114	570	194		246692	185	194		253989	562	158		261596	496	163		269113	427	453		276406	214	68		283452	455	402
185793	578	197		193062	394	27		201145	412	25		222893	269	423		230554	161	310		238115	570	190		246693	190	196		253990	562	156		261597	496	162		269114	424	454		276407	216	66		283453	455	407
185794	577	190		193063	393	27		201146	412	25		222894	269	423		230555	161	310		238116	569	189		246694	194	199		253991	560	152		261598	496	162		269115	422	454		276408	219	63		283454	458	412
185795	576	186		193064	393	26		201147	412	25		222895	269	423		230556	161	310		238117	569	186		246695	196	201		253992	559	149		261599	496	161		269116	418	455		276409	221	61		283455	459	410
185796	573	176		193065	392	25		201148	412	25		222896	269	423		230557	161	309		238118	568	184		246696	200	204		253993	558	146		261600	496	161		269117	415	456		276410	223	60		283456	461	408
185797	572	174		193066	392	23		201149	412	25		222897	269	423		230558	161	309		238119	567	178		246697	204	207		253994	555	141		261601	496	160		269118	413	457		276411	230	55		283457	461	405
185798	572	172		193067	392	21		201150	412	25		222898	269	423		230559	161	310		238120	566	176		246698	205	209		253995	552	136		261602	496	160		269119	412	457		276412	233	52		283458	460	404
185799	572	171		193068	393	21		201151	412	25		222899	269	423		230560	161	310		238121	564	173		246699	209	212		253996	551	135		261603	496	160		269120	408	457		276413	235	51		283459	463	406
185800	571	168		193069	391	21		201152	412	25		222900	269	423		230561	161	310		238122	564	170		246700	212	214		253997	550	131		261604	496	160		269121	405	457		276414	237	49		283460	462	405
185801	569	163		193070	391	21		201153	412	25		222901	269	423		230562	161	310		238123	562	169		246701	217	218		253998	549	129		261605	496	160		269122	407	456		276415	244	45		283461	459	398
185802	570	162		193071	391	21		201154	412	25		222902	269	422		230563	161	309		238124	560	168		246702	224	221		253999	547	125		261606	496	160		269123	397	460		276416	244	44		283462	457	392
185803	566	154		193072	391	22		201155	412	25		222903	269	422		230564	161	309		238125	557	165		246703	229	223		254000	543	121		261607	496	160		269124	389	460		276417	249	42		283463	458	394
185804	565	150		193073	390	23		201156	412	25		222904	268	423		230565	161	309		238126	554	162		246704	236	226		254001	541	119		261608	496	160		269125	385	461		276418	255	40		283464	459	396
185805	562	145		193074	390	23		201157	412	25		222905	267	424		230566	161	310		238127	553	159		246705	243	228		254002	541	119		261609	496	160		269126	379	462		276419	259	37		283465	455	401
185806	559	139		193075	390	23		201158	412	25		222906	266	424		230567	161	309		238128	552	156		246706	248	231		254003	542	118		261610	496	160		269127	374	462		276420	262	35		283466	455	398
185807	557	134		193076	390	23		201159	412	25		222907	265	425		230568	161	309		238129	549	151		246707	256	234		254004	540	115		261611	496	160		269128	370	462		276421	266	33		283467	454	401
185808	555	130		193077	391	23		201160	412	25		222908	264	425		230569	161	309		238130	547	149		246708	262	237		254005	540	113		261612	496	161		269129	369	463		276422	273	30		283468	453	391
185809	552	126		193078	390	22		201161	412	25		222909	265	425		230570	160	312		238131	545	143		246709	270	240		254006	536	109		261613	496	160		269130	372	461		276423	277	28		283469	452	389
185810	553	126		193079	389	21		201162	412	25		222910	264	426		230571	160	312		238132	545	140		246710	275	242		254007	533	105		261614	496	160		269131	372	461		276424	281	27		283470	452	390
185811	552	123		193080	388	21		201163	412	25		222911	261	429		230572	160	311		238133	543	136		246711	285	245		254008	534	104		261615	497	160		269132	366	463		276425	288	24		283471	452	395
185812	550	121		193081	388	21		201164	413	26		222912	261	431		230573	160	311		238134	540	129		246712	291	245		254009	527	98		261616	498	160		269133	363	462		276426	293	23		283472	452	399
185813	547	117		193082	387	21		201165	413	26		222913	258	433		230574	160	311		238135	541	127		246713	299	246		254010	523	94		261617	499	160		269134	361	463		276427	294	23		283473	452	400
185814	546	114		193083	387	21		201166	413	26		222914	257	433		230575	160	310		238136	539	119		246714	309	246		254011	521	91		261618	499	160		269135	359	463		276428	301	21		283474	453	401
185815	542	110		193084	388	22		201167	413	26		222915	258	433		230576	160	310		238137	539	115		246715	313	246		254012	518	87		261619	500	160		269136	354	463		276429	305	20		283475	454	402
185816	541	107		193085	389	21		201168	413	26		222916	258	433		230577	160	310		238138	538	114		246716	322	246		254013	515	84		261620	500	160		269137	351	464		276430	306	19		283476	454	402
185817	537	102		193086	390	21		201169	413	26		222917	257	434		230578	160	310		238139	537	113		246717	326	247		254014	510	80		261621	500	160		269138	346	463		276431	308	18		283477	454	402
185818	531	94		193087	390	20		201170	413	26		222918	258	432		230579	160	310		238140	534	112		246718	333	247		254015	509	79		261622	500	160		269139	345	463		276432	316	18		283478	455	403
185819	527	90		193088	389	20		201171	413	26		222919	257	432		230580	160	310		238141	533	108		246719	340	246		254016	508	77		261623	501	160		269140	345	464		276433	319	17		283479	455	408
185820	525	86		193089	390	22		201172	413	26		222920	256	429		230581	160	310		238142	530	106		246720	348	246		254017	506	74		261624	501	161		269141	340	463		276434	322	16		283480	453	414
185821	520	81		193090	390	22		201173	413	26		222921	257	425		230582	160	310		238143	527	104		246721	360	245		254018	503	72		261625	502	162		269142	335	463		276435	322	16		283481	451	418
185822	515	77		193091	391	22		201174	413	26		222922	257	423		230583	160	311		238144	524	103		246722	365	244		254019	502	70		261626	501	162		269143	331	462		276436	330	16		283482	447	424
185823	512	73		193092	391	23		201175	413	26		222923	256	424		230584	160	311		238145	521	101		246723	372	241		254020	502	69		261627	505	164		269144	329	462		276437	336	15		283483	441	426
185824	510	71		193093	390	24		201176	413	26		222924	256	425		230585	160	311		238146	520	100		246724	377	241		254021	497	66		261628	508	165		269145	326	461		276438	341	14		283484	432	429
185825	505	67		193094	390	23		201177	413	26		222925	255	418		230586	160	311		238147	516	96		246725	385	240		254022	494	64		261629	513	166		269146	323	461		276439	345	14		283485	425	430
185826	502	65		193095	390	23		201178	413	26		222926	255	416		230587	160	312		238148	515	95		246726	392	239		254023	491	62		261630	520	169		269147	322	461		276440	346	13		283486	419	431
185827	499	63		193096	390	22		201179	413	26		222927	255	415		230588	159	313		238149	514	94		246727	397	239		254024	491	61		261631	524	170		269148	320	461		276441	356	13		283487	410	433
185828	496	60		193097	391	23		201180	413	26		222928	256	415		230589	159	314		238150	511	89		246728	406	237		254025	486	59		261632	527	170		269149	316	459		276442	360	13		283488	406	433
185829	492	57		193098	391	23		201181	413	26		222929	256	409		230590	159	314		238151	511	90		246729	414	236		254026	486	58		261633	531	171		269150	312	458		276443	360	12		283489	400	435
185830	491	55		193099	392	22		201182	413	26		222930	255	405		230591	159	316		238152	510	82		246730	419	234		254027	485	56		261634	537	172		269151	309	458		276444	368	13		283490	396	437
185831	487	52		193100	393	22		201183	413	26		222931	256	398		230592	159	316		238153	510	82		246731	425	231		254028	480	55		261635	538	172		269152	308	458		276445	368	12		283491	394	438
185832	485	50		193101	393	22		201184	413	26		222932	258	394		230593	159	314		238154	509	82		246732	429	227		254029	480	55		261636	541	172		269153	305	457		276446	370	12		283492	394	438
185833	480	48		193102	396	23		201185	413	26		222933	259	390		230594	160	314		238155	508	82		246733	433	221		254030	480	55		261637	544	172		269154	303	456		276447	376	13		283493	394	438
185834	475	45		193103	396	24		201186	413	26		222934	260	385		230595	159	314		238156	506	79		246734	438	214		254031	480	55		261638	544	172		269155	302	457		276448	379	13		283494	394	438
185835	471	42		193104	396	24		201187	413	26		222935	262	379		230596	159	314		238157	505	78		246735	442	210		254032	480	55		261639	545	172		269156	295	455		276449	386	14		283495	394	438
185836	469	40		193105	396	23		201188	413	26		222936	264	374		230597	159	314		238158	504	78		246736	446	205		254033	481	55		261640	547	173		269157	293	453		276450	392	15		283496	394	438
185837	464	39		193106	394	23		201189	413	26		222937	265	368		230598	160	314		238159	505	78		246737	451	199		254034	481	55		261641	548	173		269158	290	452		276451	396	15		283497	394	438
185838	462	37		193107	394	23		201190	413	26		222938	267	363		230599	159	314		238160	505	79		246738	454	197		254035	480	53		261642	550	174		269159	286	450		276452	404	17		283498	394	438
185839	460	35		193108	393	23		201191	413	26		222939	268	359		230600	159	314		238161	505	78		246739	456	195		254036	477	51		261643	550	174		269160	282	450		276453	409	18		283499	394	438
185840	458	33		193109	391	23		201192	413	26		222940	269	354		230601	159	314		238162	505	78		246740	458	192		254037	475	50		261644	550	174		269161	278	449		276454	417	21		283500	394	438
185841	450	32		193110	390	23		201193	413	26		222941	268	351		230602	159	314		238163	505	78		246741	459	192		254038	474	48		261645	564	190		269162	274	446		276455	419	21		283501	394	438
185842	446	31		193111	390	23		201194	413	26		222942	268	347		230603	159	314		238164	504	77		246742	460	191		254039	469	47		261646	564	201		269163	272	446		276456	426	23		283502	394	438
185843	446	30		193112	390	22		201195	413	26		222943	267	341		230604	159	314		238165	502	81		246743	461	191		254040	466	46		261647	565	201		269164	269	445		276457	429	23		283503	394	438
185844	445	28		193113	388	23		201196	413	26		222944	264	335		230605	159	314		238166	504	82		246744	463	190		254041	465	45		261648	565	200		269165	266	444		276458	435	26		283504	394	438
185845	438	27		193114	388	22		201197	413	26		222945	262	329		230606	159	314		238167	504	82		246745	463	189		254042	464	43		261649	566	200		269166	265	443		276459	436	27		283505	394	438
185846	438	25		193115	384	22		201198	413	26		222946	260	325		230607	159	316		238168	504	83		246746	465	188		254043	461	41		261650	566	200		269167	261	440		276460	439	28		283506	394	438
185847	436	24		193116	383	21		201199	413	26		222947	259	323		230608	159	316		238169	504	84		246747	467	187		254044	454	40		261651	566	200		269168	258	439		276461	440	28		283507	394	438
185848	433	24		193117	379	21		201200	413	26		222948	257	318		230609	159	312		238170	504	85		246748	471	185		254045	452	38		261652	566	200		269169	254	437		276462	442	29		283508	394	438
185849	431	24		193118	377	20		201201	413	26		222949	255	312		230610	159	313		238171	503	84		246749	474	182		254046	447	35		261653	566	200		269170	253	438		276463	444	30		283509	394	438
185850	431	24		193119	374	20		201202	413	26		222950	252	309		230611	159	314		238172	503	84		246750	477	180		254047	442	32		261654	566	200		269171	248	435		276464	446	30		283510	394	438
185851	431	24		193120	372	20		201203	413	26		222951	247	304		230612	160	311		238173	503	85		246751	481	178		254048	439	32		261655	566	200		269172	245	432		276465	450	31		283511	394	438
185852	428	22		193121	372	19		201204	413	26		222952	244	301		230613	160	311		238174	502	84		246752	485	174		254049	438	31		261656	566	200		269173	242	431		276466	457	35		283512	394	438
185853	426	21		193122	370	20		201205	413	26		222953	240	297		230614	160	310		238175	502	84		246753	491	169		254050	434	32		261657	566	199		269174	240	431		276467	461	36		283513	394	438
185854	422	21		193123	367	19		201206	413	26		222954	237	294		230615	159	310		238176	502	84		246754	495	162		254051	433	31		261658	567	200		269175	237	429		276468	462	37		283514	394	438
185855	422	20		193124	366	19		201207	413	26		222955	233	290		230616	159	310		238177	502	84		246755	499	154		254052	433	30		261659	569	201		269176	233	424		276469	465	39		283515	394	438
185856	419	19		193125	365	19		201208	413	26		222956	229	287		230617	158	308		238178	501	83		246756	501	148		254053	430	30		261660	571	199		269177	231	425		276470	469	42		283516	394	438
185857	416	19		193126	364	19		201209	413	26		222957	225	283		230618	157	307		238179	501	83		246757	503	140		254054	429	30		261661	571	198		269178	227	421		276471	469	42		283517	394	438
185858	413	19		193127	364	19		201210	413	26		222958	221	280		230619	156	305		238180	501	82		246758	504	136		254055	428	29		261662	571	196		269179	222	418		276472	469	42		283518	394	438
185859	412	18		193128	363	19		201211	413	26		222959	214	277		230620	156	304		238181	501	82		246759	506	129		254056	428	28		261663	571	197		269180	217	416		276473	469	42		283519	394	438
185860	409	17		193129	363	19		201212	413	26		222960	210	275		230621	152	299		238182	500	82		246760	508	124		254057	426	28		261664	571	197		269181	214	413		276474	469	42		283520	394	438
185861	408	17		193130	363	19		201213	413	26		222961	203	272		230622	153	298		238183	499	82		246761	509	120		254058	424	27		261665	571	198		269182	212	410		276475	469	41		283521	394	438
185862	407	17		193131	361	18		201214	413	26		222962	197	271		230623	154	299		238184	499	83		246762	512	110		254059	424	26		261666	571	198		269183	209	410		276476	472	42		283522	394	438
185863	406	17		193132	360	18		201215	413	26		222963	192	270		230624	153	296		238185	495	83		246763	514	104		254060	420	26		261667	571	197		269184	207	408		276477	477	46		283523	394	438
185864	405	17		193133	360	18		201216	413	26		222964	186	267		230625	153	294		238186	493	83		246764	516	96		254061	419	26		261668	571	197		269185	205	406		276478	479	47		283524	394	438
185865	405	20		193134	360	18		201217	413	26		222965	180	266		230626	153	293		238187	489	83		246765	516	91		254062	416	24		261669	571	197		269186	203	405		276479	479	47		283525	391	440
185866	404	22		193135	360	18		201218	413	26		222966	171	263		230627	154	290		238188	486	83		246766	515	89		254063	414	23		261670	571	197		269187	199	399		276480	483	50		283526	360	448
185867	402	24		193136	360	18		201219	413	26		222967	166	261		230628	154	291		238189	484	82		246767	514	87		254064	411	23		261671	571	197		269188	197	398		276481	483	50		283527	360	450
185868	401	26		193137	360	18		201220	413	26		222968	158	260		230629	155	289		238190	481	81		246768	513	86		254065	409	22		261672	571	197		269189	193	395		276482	485	51		283528	360	451
185869	398	30		193138	357	17		201221	413	26		222969	155	258		230630	155	285		238191	479	80		246769	515	84		254066	406	21		261673	571	197		269190	190	392		276483	487	53		283529	358	451
185870	395	34		193139	357	17		201222	413	26		222970	147	257		230631	156	284		238192	473	79		246770	516	84		254067	402	20		261674	571	196		269191	188	391		276484	490	56		283530	353	452
185871	391	38		193140	357	16		201223	413	26		222971	147	258		230632	157	281		238193	469	78		246771	516	81		254068	402	24		261675	572	195		269192	188	390		276485	490	55		283531	351	452
185872	388	40		193141	358	16		201224	413	26		222972	146	257		230633	158	278		238194	467	78		246772	516	80		254069	394	19		261676	572	192		269193	188	391		276486	493	58		283532	347	453
185873	386	41		193142	358	16		201225	413	26		222973	146	257		230634	159	276		238195	461	76		246773	516	79		254070	389	18		261677	571	190		269194	188	391		276487	495	59		283533	346	453
185874	378	43		193143	358	17		201226	413	26		222974	145	254		230635	160	273		238196	456	74		246774	516	79		254071	384	17		261678	571	189		269195	188	391		276488	498	62		283534	344	452
185875	377	41		193144	359	19		201227	413	26		222975	146	249		230636	164	269		238197	451	73		246775	516	79		254072	379	17		261679	572	187		269196	189	391		276489	502	65		283535	346	454
185876	372	38		193145	359	19		201228	413	26		222976	142	244		230637	167	265		238198	449	73		246776	516	79		254073	375	16		261680	570	184		269197	191	391		276490	506	68		283536	348	453
185877	369	36		193146	359	19		201229	413	26		222977	142	243		230638	170	265		238199	445	71		246777	516	79		254074	370	16		261681	568	182		269198	196	384		276491	509	70		283537	348	456
185878	364	32		193147	359	17		201230	413	26		222978	142	239		230639	172	264		238200	440	69		246778	516	79		254075	366	17		261682	568	181		269199	196	384		276492	511	72		283538	350	459
185879	360	26		193148	359	17		201231	413	26		222979	142	238		230640	175	261		238201	435	69		246779	516	79		254076	364	18		261683	568	180		269200	196	383		276493	515	77		283539	355	458
185880	358	23		193149	360	18		201232	413	26		222980	141	235		230641	180	257		238202	431	67		246780	516	79		254077	363	17		261684	567	178		269201	196	383		276494	515	76		283540	357	458
185881	358	22		193150	359	18		201233	413	26		222981	142	234		230642	182	256		238203	427	64		246781	517	80		254078	366	18		261685	566	177		269202	196	382		276495	519	81		283541	359	458
185882	358	19		193151	359	19		201234	413	26		222982	142	229		230643	184	254		238204	423	63		246782	517	80		254079	356	17		261686	566	176		269203	194	381		276496	522	84		283542	361	458
185883	355	17		193152	361	19		201235	413	26		222983	143	225		230644	187	250		238205	418	61		246783	517	80		254080	354	16		261687	566	177		269204	192	380		276497	524	86		283543	363	459
185884	353	17		193153	362	20		201236	413	26		222984	142	220		230645	190	246		238206	414	58		246784	517	80		254081	351	16		261688	568	175		269205	191	379		276498	527	89		283544	365	452
185885	352	17		193154	364	20		201237	413	26		222985	141	214		230646	192	245		238207	408	55		246785	517	79		254082	347	16		261689	568	174		269206	190	380		276499	530	93		283545	373	433
185886	351	17		193155	360	22		201238	413	26		222986	142	211		230647	196	239		238208	402	53		246786	517	79		254083	348	19		261690	568	177		269207	189	379		276500	533	97		283546	376	434
185887	351	17		193156	360	22		201239	413	26		222987	143	207		230648	198	236		238209	400	50		246787	517	79		254084	345	20		261691	567	173		269208	189	377		276501	535	99		283547	379	429
185888	352	17		193157	359	22		201240	413	25		222988	143	205		230649	200	233		238210	395	47		246788	517	79		254085	337	17		261692	566	170		269209	188	376		276502	538	104		283548	379	432
185889	353	18		193158	357	21		201241	414	26		222989	144	203		230650	202	230		238211	392	45		246789	517	79		254086	334	18		261693	565	166		269210	186	374		276503	541	108		283549	379	432
185890	356	21		193159	354	21		201242	414	26		222990	146	202		230651	203	227		238212	388	42		246790	516	79		254087	331	18		261694	564	163		269211	185	371		276504	543	111		283550	379	432
185891	356	23		193160	352	22		201243	414	26		222991	146	201		230652	206	221		238213	387	40		246791	515	78		254088	329	18		261695	563	161		269212	189	367		276505	546	116		283551	379	432
185892	356	22		193161	352	22		201244	414	26		222992	147	198		230653	208	217		238214	382	37		246792	515	78		254089	326	18		261696	561	157		269213	188	368		276506	549	121		283552	380	432
185893	356	22		193162	350	23		201245	414	26		222993	146	196		230654	209	214		238215	376	33		246793	515	78		254090	324	18		261697	561	157		269214	189	370		276507	552	126		283553	382	434
185894	356	22		193163	347	24		201246	414	26		222994	147	192		230655	210	210		238216	373	30		246794	514	78		254091	326	20		261698	561	156		269215	190	371		276508	555	133		283554	386	436
185895	357	22		193164	344	24		201247	414	26		222995	148	188		230656	211	205		238217	369	25		246795	514	78		254092	324	20		261699	557	154		269216	190	371		276509	557	136		283555	390	438
185896	359	21		193165	343	23		201248	414	26		222996	150	184		230657	212	199		238218	366	20		246796	514	77		254093	316	19		261700	557	155		269217	190	370		276510	560	142		283556	393	438
185897	360	21		193166	340	25		201249	414	26		222997	151	181		230658	211	196		238219	364	20		246797	513	77		254094	311	20		261701	557	155		269218	190	370		276511	563	150		283557	395	439
185898	361	21		193167	336	26		201250	414	26		222998	151	178		230659	210	192		238220	362	22		246798	513	77		254095	307	21		261702	552	154		269219	190	369		276512	565	154		283558	393	436
185899	362	21		193168	333	27		201251	414	26		222999	153	172		230660	210	185		238221	360	21		246799	513	77		254096	302	23		261703	550	153		269220	190	368		276513	567	161		283559	393	436
185900	363	21		193169	331	26		201252	414	26		223000	155	169		230661	210	183		238222	360	21		246800	513	77		254097	301	23		261704	549	153		269221	190	367		276514	569	167		283560	395	438
185901	363	22		193170	328	26		201253	414	26		223001	155	164		230662	207	178		238223	360	21		246801	513	77		254098	299	23		261705	544	152		269222	190	366		276515	569	170		283561	395	438
185902	364	23		193171	323	27		201254	414	26		223002	156	161		230663	206	174		238224	359	22		246802	513	77		254099	294	25		261706	541	152		269223	192	367		276516	570	170		283562	394	436
185903	368	22		193172	321	26		201255	414	26		223003	156	155		230664	205	168		238225	357	22		246803	513	77		254100	291	26		261707	539	153		269224	192	367		276517	571	171		283563	390	427
185904	370	21		193173	316	27		201256	414	26		223004	157	154		230665	203	165		238226	357	23		246804	512	77		254101	286	28		261708	535	152		269225	192	367		276518	573	173		283564	386	424
185905	373	21		193174	314	26		201257	414	26		223005	158	153		230666	201	164		238227	356	24		246805	512	77		254102	285	28		261709	532	151		269226	192	367		276519	574	175		283565	385	425
185906	376	19		193175	310	27		201258	414	26		223006	158	148		230667	200	161		238228	351	25		246806	512	77		254103	282	29		261710	529	150		269227	192	367		276520	575	178		283566	385	425
185907	379	19		193176	305	27		201259	414	26		223007	158	150		230668	199	156		238229	347	26		246807	512	77		254104	280	30		261711	527	148		269228	192	368		276521	575	187		283567	385	427
185908	385	17		193177	304	27		201260	414	26		223008	158	149		230669	196	149		238230	346	26		246808	512	77		254105	279	31		261712	525	146		269229	191	366		276522	576	191		283568	389	431
185909	388	17		193178	301	28		201261	414	26		223009	158	148		230670	194	149		238231	342	27		246809	512	77		254106	279	31		261713	521	142		269230	190	367		276523	578	192		283569	395	434
185910	389	17		193179	301	31		201262	414	26		223010	157	145		230671	193	146		238232	340	27		246810	512	77		254107	279	31		261714	522	142		269231	189	367		276524	578	196		283570	398	436
185911	390	20		193180	301	30		201263	414	26		223011	156	144		230672	190	138		238233	335	28		246811	512	77		254108	280	31		261715	521	138		269232	188	368		276525	580	201		283571	398	436
185912	391	19		193181	301	30		201264	414	26		223012	156	143		230673	189	138		238234	330	27		246812	512	77		254109	280	31		261716	518	132		269233	188	369		276526	581	206		283572	398	435
185913	394	20		193182	301	29		201265	414	26		223013	156	143		230674	186	134		238235	328	27		246813	512	77		254110	280	31		261717	517	128		269234	185	368		276527	581	210		283573	397	431
185914	399	19		193183	298	29		201266	414	26		223014	157	139		230675	186	132		238236	324	27		246814	513	78		254111	280	30		261718	515	121		269235	183	367		276528	582	212		283574	396	428
185915	404	20		193184	298	28		201267	414	26		223015	157	138		230676	183	124		238237	321	27		246815	513	78		254112	280	30		261719	515	117		269236	181	367		276529	581	215		283575	394	425
185916	408	20		193185	296	29		201268	414	26		223016	159	135		230677	182	123		238238	317	26		246816	512	77		254113	280	30		261720	512	109		269237	181	366		276530	582	216		283576	396	426
185917	411	21		193186	294	30		201269	414	26		223017	162	131		230678	182	122		238239	312	26		246817	512	77		254114	279	30		261721	510	103		269238	180	366		276531	581	219		283577	398	428
185918	413	24		193187	293	30		201270	414	26		223018	165	126		230679	182	121		238240	307	27		246818	512	77		254115	279	29		261722	510	99		269239	178	365		276532	580	220		283578	397	425
185919	413	24		193188	289	30		201271	414	26		223019	165	125		230680	182	120		238241	304	27		246819	512	77		254116	276	30		261723	509	97		269240	177	365		276533	578	223		283579	398	428
185920	415	25		193189	286	32		201272	414	26		223020	168	122		230681	183	117		238242	301	28		246820	512	77		254117	274	31		261724	505	89		269241	177	364		276534	575	224		283580	398	428
185921	416	28		193190	284	33		201273	414	26		223021	168	120		230682	184	117		238243	300	29		246821	512	77		254118	272	31		261725	505	88		269242	176	362		276535	570	226		283581	398	432
185922	419	31		193191	281	35		201274	414	26		223022	169	117		230683	184	117		238244	297	31		246822	512	77		254119	269	33		261726	503	83		269243	176	362		276536	566	226		283582	401	435
185923	423	33		193192	278	36		201275	414	26		223023	173	112		230684	185	115		238245	293	34		246823	512	77		254120	265	35		261727	500	80		269244	175	362		276537	562	228		283583	401	430
185924	427	35		193193	275	37		201276	414	26		223024	174	110		230685	186	115		238246	291	38		246824	512	77		254121	261	37		261728	497	77		269245	174	362		276538	559	229		283584	402	429
185925	432	37		193194	272	37		201277	414	26		223025	178	105		230686	188	114		238247	291	40		246825	512	77		254122	259	38		261729	496	75		269246	174	362		276539	557	229		283585	402	429
185926	439	39		193195	272	38		201278	414	26		223026	183	99		230687	189	113		238248	289	43		246826	512	78		254123	254	41		261730	494	73		269247	173	362		276540	557	229		283586	402	429
185927	445	39		193196	271	39		201279	414	26		223027	187	95		230688	190	111		238249	286	46		246827	512	77		254124	250	43		261731	491	70		269248	170	362		276541	557	229		283587	402	429
185928	453	41		193197	271	39		201280	414	26		223028	188	94		230689	191	109		238250	286	48		246828	512	77		254125	245	46		261732	487	66		269249	170	362		276542	557	229		283588	402	428
185929	460	41		193198	268	40		201281	414	26		223029	191	92		230690	191	108		238251	283	53		246829	512	77		254126	240	49		261733	486	65		269250	172	361		276543	557	229		283589	399	427
185930	464	44		193199	266	40		201282	414	26		223030	191	90		230691	193	105		238252	281	55		246830	512	77		254127	234	54		261734	482	63		269251	173	361		276544	557	229		283590	393	425
185931	463	45		193200	265	41		201283	414	26		223031	192	88		230692	195	103		238253	279	58		246831	512	77		254128	231	55		261735	479	61		269252	173	361		276545	557	229		283591	392	424
185932	466	46		193201	264	40		201284	414	26		223032	195	85		230693	198	99		238254	276	64		246832	512	77		254129	225	59		261736	475	59		269253	172	360		276546	557	229		283592	393	425
185933	469	47		193202	262	41		201285	414	26		223033	196	83		230694	201	95		238255	275	66		246833	512	77		254130	221	63		261737	470	57		269254	171	358		276547	557	229		283593	393	425
185934	472	49		193203	262	41		201286	414	26		223034	199	80		230695	203	93		238256	274	67		246834	512	77		254131	220	64		261738	465	56		269255	171	356		276548	557	229		283594	392	424
185935	476	52		193204	262	43		201287	414	26		223035	202	77		230696	206	92		238257	271	70		246835	512	78		254132	220	64		261739	463	55		269256	171	355		276549	557	229		283595	393	424
185936	478	53		193205	262	43		201288	414	26		223036	207	73		230697	208	90		238258	269	73		246836	512	78		254133	217	68		261740	457	52		269257	170	353		276550	555	230		283596	400	420
185937	483	55		193206	262	43		201289	413	26		223037	210	70		230698	209	88		238259	269	75		246837	512	78		254134	216	68		261741	453	51		269258	170	352		276551	555	230		283597	400	420
185938	490	58		193207	262	43		201290	413	25		223038	212	68		230699	211	85		238260	266	80		246838	512	77		254135	213	69		261742	446	49		269259	170	351		276552	555	230		283598	401	420
185939	490	60		193208	262	43		201291	413	23		223039	218	64		230700	215	80		238261	263	83		246839	512	77		254136	213	71		261743	441	47		269260	170	350		276553	555	230		283599	401	419
185940	491	61		193209	262	43		201292	413	22		223040	221	61		230701	218	77		238262	260	89		246840	512	77		254137	222	80		261744	436	46		269261	169	349		276554	554	230		283600	403	419
185941	493	63		193210	261	43		201293	414	23		223041	227	57		230702	220	74		238263	259	93		246841	512	78		254138	224	99		261745	431	45		269262	170	349		276555	554	229		283601	405	418
185942	494	64		193211	259	44		201294	415	23		223042	233	53		230703	223	71		238264	258	95		246842	512	78		254139	241	83		261746	424	42		269263	170	349		276556	552	227		283602	405	418
185943	498	69		193212	259	44		201295	416	24		223043	235	51		230704	226	69		238265	256	99		246843	512	78		254140	232	91		261747	418	42		269264	171	349		276557	553	225		283603	405	419
185944	498	71		193213	256	45		201296	415	24		223044	240	48		230705	230	66		238266	255	104		246844	512	77		254141	228	91		261748	412	42		269265	173	346		276558	554	224		283604	398	415
185945	500	74		193214	256	45		201297	415	24		223045	248	44		230706	235	63		238267	254	107		246845	512	77		254142	226	85		261749	406	42		269266	176	344		276559	553	221		283605	393	415
185946	502	76		193215	256	45		201298	414	24		223046	252	42		230707	238	62		238268	254	111		246846	512	77		254143	226	84		261750	401	43		269267	180	343		276560	552	217		283606	392	415
185947	503	77		193216	254	46		201299	414	24		223047	252	42		230708	242	61		238269	253	115		246847	512	77		254144	226	83		261751	398	44		269268	182	344		276561	552	214		283607	390	416
185948	505	78		193217	252	47		201300	414	25		223048	253	41		230709	245	59		238270	252	120		246848	512	78		254145	226	83		261752	392	45		269269	186	343		276562	551	210		283608	391	415
185949	507	79		193218	251	49		201301	414	26		223049	257	39		230710	248	57		238271	251	124		246849	512	78		254146	226	83		261753	390	44		269270	190	341		276563	552	207		283609	392	415
185950	511	82		193219	250	50		201302	413	23		223050	259	38		230711	251	55		238272	249	132		246850	512	78		254147	226	83		261754	386	44		269271	192	341		276564	555	205		283610	391	414
185951	517	85		193220	248	50		201303	412	22		223051	264	35		230712	257	52		238273	248	136		246851	512	77		254148	226	83		261755	385	43		269272	197	340		276565	557	200		283611	396	410
185952	519	88		193221	247	51		201304	412	21		223052	268	33		230713	259	50		238274	248	141		246852	512	78		254149	226	83		261756	383	42		269273	200	338		276566	557	200		283612	395	404
185953	521	89		193222	244	53		201305	414	22		223053	272	31		230714	262	48		238275	249	147		246853	512	78		254150	226	83		261757	376	42		269274	205	336		276567	558	196		283613	395	405
185954	524	91		193223	242	54		201306	417	23		223054	280	28		230715	267	45		238276	250	151		246854	512	78		254151	226	83		261758	375	39		269275	209	336		276568	558	195		283614	395	405
185955	526	93		193224	241	56		201307	417	23		223055	284	27		230716	272	41		238277	251	156		246855	512	78		254152	226	83		261759	372	34		269276	215	334		276569	558	194		283615	396	404
185956	526	94		193225	239	58		201308	417	23		223056	292	25		230717	274	39		238278	252	160		246856	512	78		254153	226	83		261760	368	28		269277	220	332		276570	558	193		283616	391	407
185957	526	96		193226	238	59		201309	417	22		223057	295	23		230718	279	36		238279	255	166		246857	512	78		254154	226	83		261761	366	25		269278	224	333		276571	558	193		283617	389	411
185958	527	97		193227	237	60		201310	419	23		223058	300	22		230719	282	36		238280	257	172		246858	512	78		254155	226	83		261762	366	25		269279	227	332		276572	558	193		283618	391	412
185959	527	97		193228	235	61		201311	420	23		223059	306	21		230720	285	35		238281	258	178		246859	512	78		254156	226	83		261763	365	24		269280	231	330		276573	558	193		283619	394	411
185960	529	100		193229	230	65		201312	424	25		223060	311	20		230721	286	34		238282	260	180		246860	512	78		254157	226	83		261764	365	24		269281	234	327		276574	558	193		283620	393	411
185961	530	103		193230	228	66		201313	426	26		223061	312	19		230722	291	32		238283	262	185		246861	512	78		254158	226	83		261765	363	23		269282	238	326		276575	558	193		283621	393	411
185962	532	106		193231	228	66		201314	427	26		223062	314	18		230723	296	31		238284	263	189		246862	512	78		254159	226	83		261766	362	23		269283	245	321		276576	558	193		283622	393	411
185963	535	109		193232	226	67		201315	430	27		223063	319	17		230724	299	30		238285	266	196		246863	512	78		254160	226	83		261767	360	22		269284	248	318		276577	558	193		283623	393	415
185964	539	113		193233	225	67		201316	430	27		223064	326	16		230725	302	29		238286	270	200		246864	512	78		254161	226	83		261768	360	23		269285	252	315		276578	558	193		283624	393	415
185965	541	116		193234	223	68		201317	435	29		223065	329	16		230726	305	29		238287	274	204		246865	512	78		254162	226	83		261769	360	23		269286	255	311		276579	558	194		283625	394	417
185966	544	120		193235	219	71		201318	435	29		223066	331	16		230727	308	29		238288	278	206		246866	512	78		254163	226	83		261770	360	22		269287	257	307		276580	558	194		283626	395	414
185967	546	122		193236	217	72		201319	438	30		223067	333	15		230728	313	27		238289	283	211		246867	512	78		254164	226	83		261771	360	17		269288	259	305		276581	558	195		283627	389	411
185968	549	126		193237	217	72		201320	442	32		223068	333	14		230729	315	26		238290	286	214		246868	512	78		254165	226	83		261772	360	18		269289	263	300		276582	558	195		283628	387	411
185969	552	132		193238	218	72		201321	444	33		223069	339	15		230730	319	25		238291	290	215		246869	512	78		254166	226	83		261773	360	17		269290	263	297		276583	559	194		283629	387	411
185970	554	133		193239	218	74		201322	445	33		223070	341	14		230731	323	25		238292	297	220		246870	512	78		254167	226	83		261774	358	17		269291	266	292		276584	560	194		283630	389	412
185971	556	137		193240	218	74		201323	449	35		223071	348	14		230732	329	24		238293	299	223		246871	512	78		254168	226	83		261775	355	17		269292	269	287		276585	560	194		283631	390	412
185972	557	141		193241	218	74		201324	452	37		223072	352	14		230733	329	24		238294	304	226		246872	512	78		254169	227	83		261776	354	15		269293	270	281		276586	561	194		283632	390	411
185973	557	143		193242	218	74		201325	454	38		223073	360	14		230734	335	22		238295	309	228		246873	511	77		254170	227	83		261777	346	17		269294	270	276		276587	562	194		283633	390	411
185974	558	147		193243	216	75		201326	458	40		223074	362	13		230735	340	22		238296	312	231		246874	512	78		254171	227	83		261778	342	17		269295	270	270		276588	563	194		283634	390	411
185975	559	150		193244	216	75		201327	462	42		223075	368	14		230736	344	21		238297	318	234		246875	512	78		254172	228	82		261779	340	18		269296	269	265		276589	564	194		283635	391	413
185976	561	153		193245	216	75		201328	463	43		223076	378	15		230737	345	20		238298	324	237		246876	512	78		254173	228	81		261780	339	18		269297	269	259		276590	565	194		283636	390	415
185977	560	160		193246	215	76		201329	466	44		223077	382	15		230738	345	20		238299	326	238		246877	512	78		254174	229	79		261781	340	18		269298	270	254		276591	566	194		283637	382	419
185978	559	163		193247	214	76		201330	469	46		223078	389	16		230739	347	20		238300	332	241		246878	512	78		254175	229	79		261782	339	19		269299	269	248		276592	567	194		283638	382	418
185979	559	166		193248	214	75		201331	473	49		223079	394	16		230740	349	20		238301	337	244		246879	512	78		254176	229	79		261783	339	18		269300	268	242		276593	567	194		283639	389	423
185980	559	171		193249	213	74		201332	477	52		223080	401	18		230741	353	19		238302	341	249		246880	512	77		254177	229	79		261784	339	18		269301	269	235		276594	567	194		283640	392	425
185981	557	176		193250	212	76		201333	477	52		223081	406	19		230742	355	19		238303	345	251		246881	511	77		254178	229	79		261785	338	19		269302	267	231		276595	567	194		283641	392	421
185982	556	180		193251	211	77		201334	478	53		223082	413	21		230743	357	18		238304	350	254		246882	511	77		254179	229	79		261786	337	22		269303	266	224		276596	567	194		283642	392	418
185983	556	185		193252	212	78		201335	478	53		223083	417	22		230744	359	18		238305	355	259		246883	512	78		254180	229	79		261787	336	27		269304	267	218		276597	567	194		283643	392	417
185984	556	189		193253	212	79		201336	480	54		223084	423	23		230745	361	18		238306	358	261		246884	512	78		254181	229	79		261788	335	28		269305	265	213		276598	567	194		283644	390	417
185985	555	194		193254	212	79		201337	483	57		223085	428	25		230746	363	18		238307	363	264		246885	512	79		254182	229	79		261789	335	29		269306	263	206		276599	567	194		283645	389	416
185986	556	198		193255	212	80		201338	486	59		223086	432	26		230747	366	18		238308	368	268		246886	512	79		254183	229	79		261790	336	29		269307	260	198		276600	568	194		283646	390	418
185987	553	207		193256	210	82		201339	487	59		223087	438	29		230748	367	19		238309	373	271		246887	512	78		254184	229	79		261791	336	32		269308	257	195		276601	570	196		283647	382	419
185988	554	211		193257	207	85		201340	488	58		223088	443	31		230749	368	19		238310	377	273		246888	512	79		254185	229	79		261792	337	38		269309	255	191		276602	570	198		283648	377	419
185989	553	217		193258	206	86		201341	489	59		223089	444	31		230750	369	19		238311	383	278		246889	512	79		254186	229	79		261793	337	40		269310	253	186		276603	570	199		283649	376	417
185990	550	224		193259	206	87		201342	491	61		223090	446	32		230751	370	19		238312	386	280		246890	512	78		254187	230	77		261794	337	43		269311	249	181		276604	568	199		283650	379	415
185991	549	228		193260	205	87		201343	492	62		223091	446	32		230752	370	19		238313	389	281		246891	512	78		254188	230	77		261795	338	46		269312	247	178		276605	566	201		283651	376	415
185992	549	234		193261	203	89		201344	495	65		223092	447	33		230753	370	19		238314	395	284		246892	511	78		254189	230	77		261796	339	49		269313	247	174		276606	565	202		283652	374	414
185993	546	240		193262	202	90		201345	496	66		223093	447	33		230754	370	19		238315	398	286		246893	511	78		254190	230	77		261797	340	52		269314	244	167		276607	566	204		283653	375	408
185994	546	244		193263	202	90		201346	497	66		223094	448	33		230755	371	19		238316	403	288		246894	512	78		254191	230	76		261798	341	56		269315	242	164		276608	566	205		283654	378	404
185995	545	249		193264	200	91		201347	498	67		223095	448	33		230756	371	19		238317	410	293		246895	512	78		254192	230	76		261799	342	59		269316	240	159		276609	569	208		283655	378	400
185996	544	255		193265	198	92		201348	500	69		223096	451	34		230757	371	19		238318	412	296		246896	512	78		254193	230	77		261800	344	65		269317	238	154		276610	570	209		283656	376	399
185997	542	260		193266	198	93		201349	503	72		223097	454	35		230758	371	19		238319	416	298		246897	512	78		254194	230	77		261801	344	68		269318	235	151		276611	571	211		283657	376	401
185998	540	266		193267	198	95		201350	504	73		223098	459	37		230759	371	19		238320	421	301		246898	512	78		254195	230	77		261802	345	71		269319	232	148		276612	571	211		283658	376	403
185999	538	270		193268	197	95		201351	505	74		223099	459	37		230760	371	19		238321	426	306		246899	512	78		254196	229	79		261803	346	74		269320	230	143		276613	571	211		283659	375	403
186000	537	273		193269	195	97		201352	507	75		223100	463	39		230761	371	19		238322	430	309		246900	512	78		254197	229	78		261804	348	79		269321	227	139		276614	571	211		283660	379	409
186001	537	277		193270	195	98		201353	509	78		223101	467	41		230762	371	19		238323	435	312		246901	512	78		254198	230	76		261805	349	83		269322	224	136		276615	571	211		283661	384	414
186002	536	282		193271	194	99		201354	510	80		223102	470	43		230763	371	19		238324	438	315		246902	512	78		254199	230	76		261806	352	89		269323	222	132		276616	573	212		283662	384	419
186003	534	287		193272	194	99		201355	510	80		223103	476	47		230764	371	19		238325	445	319		246903	512	78		254200	230	76		261807	353	95		269324	219	128		276617	573	212		283663	380	418
186004	532	294		193273	194	99		201356	511	82		223104	480	51		230765	371	19		238326	450	322		246904	512	78		254201	230	76		261808	353	101		269325	216	125		276618	576	211		283664	376	416
186005	530	298		193274	192	99		201357	513	86		223105	482	52		230766	371	19		238327	455	326		246905	512	78		254202	230	76		261809	354	107		269326	212	121		276619	578	212		283665	375	416
186006	528	305		193275	190	100		201358	514	85		223106	487	55		230767	371	19		238328	459	328		246906	511	78		254203	230	76		261810	355	109		269327	210	118		276620	579	213		283666	373	415
186007	524	313		193276	188	102		201359	514	85		223107	491	58		230768	371	19		238329	465	330		246907	511	78		254204	230	77		261811	354	114		269328	204	114		276621	581	214		283667	370	414
186008	521	318		193277	188	104		201360	514	84		223108	496	62		230769	371	19		238330	469	333		246908	511	78		254205	230	77		261812	355	120		269329	201	112		276622	581	213		283668	367	415
186009	517	322		193278	187	106		201361	515	84		223109	502	67		230770	371	19		238331	475	336		246909	512	78		254206	230	77		261813	356	124		269330	197	108		276623	581	212		283669	359	419
186010	511	327		193279	187	107		201362	516	85		223110	505	69		230771	371	19		238332	477	336		246910	512	78		254207	230	77		261814	357	128		269331	194	105		276624	581	211		283670	357	421
186011	508	329		193280	188	107		201363	518	87		223111	508	72		230772	371	19		238333	483	341		246911	512	78		254208	230	77		261815	358	131		269332	193	105		276625	581	211		283671	357	420
186012	503	333		193281	187	107		201364	519	87		223112	511	76		230773	371	19		238334	487	343		246912	512	78		254209	230	77		261816	357	136		269333	191	106		276626	581	211		283672	356	420
186013	498	336		193282	187	107		201365	522	91		223113	511	75		230774	371	19		238335	491	344		246913	511	78		254210	230	76		261817	358	145		269334	187	109		276627	581	212		283673	355	422
186014	497	337		193283	184	111		201366	523	93		223114	514	78		230775	371	19		238336	497	347		246914	511	78		254211	230	76		261818	356	149		269335	186	111		276628	581	213		283674	358	422
186015	496	339		193284	183	113		201367	525	96		223115	515	78		230776	371	19		238337	501	349		246915	511	78		254212	230	76		261819	355	155		269336	186	113		276629	582	214		283675	362	424
186016	493	341		193285	183	113		201368	527	97		223116	517	80		230777	371	19		238338	506	350		246916	511	78		254213	230	76		261820	354	159		269337	186	115		276630	582	217		283676	366	427
186017	487	345		193286	181	114		201369	530	101		223117	518	81		230778	371	19		238339	511	352		246917	511	78		254214	230	76		261821	352	165		269338	185	117		276631	583	220		283677	368	429
186018	482	348		193287	181	114		201370	532	104		223118	520	83		230779	371	19		238340	514	354		246918	511	78		254215	230	76		261822	351	169		269339	183	120		276632	583	222		283678	369	430
186019	477	348		193288	181	114		201371	534	107		223119	523	86		230780	371	19		238341	521	356		246919	512	79		254216	230	76		261823	350	174		269340	180	124		276633	583	223		283679	369	430
186020	471	348		193289	179	116		201372	536	110		223120	526	90		230781	371	19		238342	527	357		246920	512	79		254217	230	76		261824	349	178		269341	176	127		276634	582	227		283680	369	430
186021	467	347		193290	179	116		201373	540	116		223121	527	92		230782	371	19		238343	531	359		246921	512	78		254218	230	76		261825	347	183		269342	172	132		276635	583	228		283681	368	428
186022	465	347		193291	177	117		201374	542	120		223122	527	92		230783	371	19		238344	533	360		246922	512	78		254219	230	76		261826	346	187		269343	170	136		276636	583	228		283682	367	427
186023	460	347		193292	177	117		201375	544	123		223123	527	92		230784	371	19		238345	534	359		246923	512	78		254220	230	77		261827	345	191		269344	166	141		276637	583	229		283683	365	425
186024	458	346		193293	177	117		201376	546	126		223124	527	92		230785	371	19		238346	534	358		246924	512	78		254221	229	77		261828	343	194		269345	164	144		276638	582	228		283684	363	421
186025	454	347		193294	177	117		201377	549	132		223125	529	96		230786	371	19		238347	535	357		246925	512	78		254222	229	78		261829	342	198		269346	160	149		276639	580	231		283685	362	417
186026	447	348		193295	178	117		201378	549	134		223126	530	96		230787	371	19		238348	539	354		246926	512	78		254223	229	78		261830	341	202		269347	158	153		276640	581	231		283686	359	416
186027	441	350		193296	178	118		201379	549	136		223127	532	97		230788	371	19		238349	541	351		246927	512	78		254224	229	79		261831	339	207		269348	156	156		276641	582	231		283687	360	420
186028	438	352		193297	178	115		201380	550	138		223128	534	101		230789	371	19		238350	543	348		246928	512	78		254225	229	79		261832	337	212		269349	154	161		276642	583	233		283688	360	423
186029	433	356		193298	176	110		201381	550	138		223129	536	103		230790	372	19		238351	543	347		246929	512	78		254226	229	79		261833	337	217		269350	151	166		276643	584	236		283689	360	426
186030	429	360		193299	176	110		201382	551	137		223130	537	104		230791	372	19		238352	544	346		246930	512	78		254227	229	79		261834	336	223		269351	151	170		276644	584	236		283690	359	423
186031	425	365		193300	175	109		201383	552	137		223131	539	106		230792	372	19		238353	544	345		246931	511	78		254228	229	79		261835	335	229		269352	151	171		276645	584	237		283691	359	422
186032	420	369		193301	175	109		201384	552	137		223132	540	109		230793	372	19		238354	545	344		246932	511	78		254229	229	79		261836	334	234		269353	151	176		276646	583	242		283692	359	421
186033	415	374		193302	175	109		201385	553	138		223133	540	110		230794	372	19		238355	545	344		246933	511	78		254230	229	78		261837	334	238		269354	151	181		276647	583	241		283693	359	421
186034	411	379		193303	175	109		201386	554	141		223134	542	113		230795	372	19		238356	545	344		246934	511	78		254231	229	78		261838	333	244		269355	150	185		276648	583	246		283694	359	421
186035	405	385		193304	175	108		201387	555	143		223135	542	115		230796	372	19		238357	546	343		246935	512	78		254232	229	78		261839	331	248		269356	149	189		276649	583	248		283695	358	421
186036	400	390		193305	175	109		201388	556	147		223136	544	114		230797	373	19		238358	550	340		246936	511	78		254233	229	78		261840	331	253		269357	147	194		276650	583	250		283696	358	420
186037	397	396		193306	175	108		201389	557	150		223137	543	117		230798	373	19		238359	551	337		246937	512	79		254234	229	78		261841	330	260		269358	147	199		276651	584	252		283697	358	419
186038	392	401		193307	174	110		201390	558	150		223138	545	119		230799	373	19		238360	553	334		246938	512	79		254235	229	78		261842	329	264		269359	145	203		276652	584	255		283698	358	419
186039	388	406		193308	174	110		201391	559	153		223139	546	119		230800	373	19		238361	554	332		246939	512	79		254236	229	78		261843	329	269		269360	143	207		276653	583	260		283699	358	423
186040	382	411		193309	174	110		201392	560	157		223140	547	119		230801	373	19		238362	554	331		246940	512	79		254237	229	78		261844	331	275		269361	142	212		276654	582	265		283700	358	428
186041	376	416		193310	172	113		201393	561	160		223141	547	119		230802	373	19		238363	554	330		246941	512	79		254238	229	77		261845	334	280		269362	141	214		276655	582	267		283701	358	429
186042	373	421		193311	171	114		201394	562	162		223142	549	120		230803	373	19		238364	557	326		246942	512	79		254239	229	77		261846	339	284		269363	142	215		276656	582	269		283702	356	427
186043	366	426		193312	171	115		201395	564	167		223143	549	121		230804	373	19		238365	556	325		246943	511	78		254240	229	77		261847	342	286		269364	142	216		276657	580	272		283703	356	427
186044	361	430		193313	170	117		201396	565	170		223144	550	122		230805	373	19		238366	557	321		246944	511	78		254241	229	77		261848	348	291		269365	142	217		276658	578	276		283704	356	429
186045	356	435		193314	169	118		201397	567	176		223145	551	124		230806	373	19		238367	558	320		246945	511	78		254242	229	77		261849	354	293		269366	142	221		276659	579	277		283705	356	428
186046	351	438		193315	168	120		201398	568	179		223146	551	126		230807	373	19		238368	561	317		246946	511	78		254243	229	77		261850	360	298		269367	142	224		276660	578	278		283706	355	426
186047	347	441		193316	168	120		201399	569	185		223147	550	127		230808	373	19		238369	564	314		246947	511	78		254244	229	78		261851	365	301		269368	144	227		276661	578	278		283707	356	422
186048	343	442		193317	166	122		201400	569	185		223148	552	128		230809	373	19		238370	564	312		246948	511	78		254245	228	79		261852	373	305		269369	145	229		276662	578	279		283708	357	420
186049	336	445		193318	166	123		201401	569	187		223149	554	131		230810	373	19		238371	562	310		246949	511	78		254246	228	80		261853	377	308		269370	146	233		276663	579	280		283709	353	415
186050	332	444		193319	165	126		201402	569	188		223150	555	132		230811	373	19		238372	563	308		246950	511	78		254247	228	80		261854	381	312		269371	149	237		276664	579	283		283710	352	416
186051	324	441		193320	165	127		201403	569	189		223151	556	134		230812	373	19		238373	563	307		246951	511	79		254248	227	79		261855	388	316		269372	149	241		276665	578	285		283711	355	416
186052	320	439		193321	164	128		201404	570	191		223152	557	136		230813	373	19		238374	562	306		246952	511	79		254249	226	79		261856	395	321		269373	150	246		276666	577	289		283712	358	416
186053	313	439		193322	162	130		201405	571	191		223153	559	139		230814	374	19		238375	561	305		246953	511	78		254250	226	79		261857	399	324		269374	150	251		276667	578	290		283713	359	415
186054	308	437		193323	160	134		201406	572	194		223154	561	143		230815	374	19		238376	561	302		246954	512	79		254251	225	79		261858	407	328		269375	150	256		276668	577	293		283714	359	415
186055	302	435		193324	159	138		201407	573	200		223155	563	149		230816	374	19		238377	563	299		246955	512	79		254252	225	79		261859	412	332		269376	151	261		276669	575	297		283715	358	413
186056	299	433		193325	158	139		201408	573	202		223156	564	150		230817	374	19		238378	563	299		246956	511	79		254253	224	78		261860	419	335		269377	150	266		276670	574	300		283716	353	408
186057	298	433		193326	157	140		201409	574	203		223157	566	157		230818	374	19		238379	565	297		246957	511	79		254254	224	78		261861	426	339		269378	148	272		276671	573	303		283717	356	399
186058	298	433		193327	155	145		201410	574	208		223158	568	163		230819	374	19		238380	566	296		246958	511	79		254255	224	78		261862	432	342		269379	149	278		276672	571	306		283718	356	399
186059	298	433		193328	153	151		201411	574	207		223159	569	166		230820	374	19		238381	568	293		246959	511	79		254256	224	78		261863	439	344		269380	147	284		276673	570	310		283719	356	399
186060	298	433		193329	152	152		201412	576	208		223160	571	171		230821	374	19		238382	568	293		246960	511	79		254257	223	77		261864	444	347		269381	146	287		276674	569	314		283720	357	403
186061	294	433		193330	152	153		201413	576	213		223161	572	175		230822	374	19		238383	568	293		246961	511	79		254258	223	77		261865	449	349		269382	146	291		276675	566	319		283721	358	404
186062	289	432		193331	150	158		201414	575	223		223162	573	179		230823	374	19		238384	568	293		246962	511	79		254259	223	77		261866	454	350		269383	146	293		276676	565	323		283722	359	404
186063	283	431		193332	150	157		201415	575	227		223163	575	188		230824	374	19		238385	568	293		246963	511	79		254260	223	77		261867	462	353		269384	146	295		276677	561	327		283723	359	403
186064	277	429		193333	148	164		201416	577	228		223164	576	192		230825	374	19		238386	568	293		246964	511	79		254261	223	77		261868	466	355		269385	146	298		276678	561	328		283724	360	403
186065	270	429		193334	147	166		201417	577	232		223165	577	199		230826	374	19		238387	569	292		246965	511	79		254262	224	77		261869	471	356		269386	147	298		276679	560	330		283725	360	403
186066	265	427		193335	146	169		201418	576	239		223166	578	205		230827	374	19		238388	569	289		246966	511	79		254263	224	77		261870	476	358		269387	148	301		276680	560	331		283726	360	403
186067	257	425		193336	145	169		201419	576	241		223167	580	210		230828	374	19		238389	568	288		246967	511	79		254264	224	77		261871	480	359		269388	148	303		276681	560	333		283727	360	403
186068	254	425		193337	144	172		201420	576	243		223168	580	214		230829	374	19		238390	568	287		246968	511	79		254265	224	77		261872	486	361		269389	149	303		276682	559	336		283728	361	403
186069	250	424		193338	144	180		201421	577	243		223169	581	220		230830	374	19		238391	568	287		246969	511	79		254266	224	77		261873	491	361		269390	150	304		276683	559	338		283729	361	403
186070	247	423		193339	143	182		201422	576	244		223170	580	226		230831	374	19		238392	569	287		246970	511	79		254267	225	78		261874	500	363		269391	151	305		276684	558	340		283730	362	403
186071	244	422		193340	142	185		201423	576	245		223171	580	229		230832	374	19		238393	570	287		246971	511	79		254268	225	77		261875	502	364		269392	153	308		276685	558	341		283731	365	406
186072	244	418		193341	141	189		201424	576	243		223172	579	233		230833	374	19		238394	571	287		246972	511	79		254269	225	77		261876	508	364		269393	155	311		276686	554	345		283732	365	404
186073	243	412		193342	140	190		201425	559	246		223173	581	232		230834	374	19		238395	572	287		246973	511	79		254270	225	77		261877	514	364		269394	155	312		276687	554	347		283733	365	403
186074	242	409		193343	140	195		201426	560	244		223174	581	235		230835	374	19		238396	572	288		246974	511	79		254271	225	77		261878	519	363		269395	157	316		276688	553	349		283734	365	404
186075	240	405		193344	139	195		201427	559	242		223175	582	235		230836	374	19		238397	572	288		246975	512	82		254272	225	77		261879	525	363		269396	161	320		276689	552	351		283735	365	404
186076	238	402		193345	139	199		201428	558	242		223176	581	239		230837	374	19		238398	573	288		246976	514	81		254273	225	77		261880	529	362		269397	164	322		276690	550	354		283736	365	401
186077	235	397		193346	138	206		201429	557	245		223177	582	239		230838	374	19		238399	574	290		246977	514	80		254274	225	77		261881	535	361		269398	164	325		276691	548	357		283737	365	400
186078	233	397		193347	138	206		201430	551	250		223178	582	243		230839	374	19		238400	574	291		246978	514	79		254275	225	77		261882	536	360		269399	165	328		276692	547	360		283738	365	400
186079	229	393		193348	137	208		201431	547	251		223179	581	248		230840	374	19		238401	574	291		246979	514	79		254276	225	77		261883	536	360		269400	166	331		276693	543	364		283739	363	398
186080	226	392		193349	136	211		201432	538	250		223180	583	249		230841	374	19		238402	574	291		246980	514	79		254277	225	77		261884	538	358		269401	168	334		276694	540	367		283740	362	399
186081	223	394		193350	136	212		201433	535	249		223181	582	253		230842	374	19		238403	575	291		246981	514	78		254278	223	76		261885	538	356		269402	169	338		276695	538	370		283741	362	399
186082	218	396		193351	136	220		201434	533	247		223182	581	258		230843	374	19		238404	576	291		246982	514	78		254279	223	76		261886	540	352		269403	170	341		276696	533	374		283742	362	399
186083	216	397		193352	136	223		201435	531	245		223183	581	263		230844	374	19		238405	575	293		246983	513	77		254280	222	75		261887	543	347		269404	174	346		276697	530	378		283743	361	400
186084	216	397		193353	136	225		201436	532	241		223184	580	267		230845	374	19		238406	574	294		246984	514	77		254281	222	75		261888	544	344		269405	175	347		276698	528	382		283744	363	403
186085	217	397		193354	135	226		201437	541	225		223185	578	273		230846	374	19		238407	574	294		246985	513	76		254282	222	75		261889	546	339		269406	178	352		276699	523	386		283745	363	403
186086	217	397		193355	135	230		201438	545	222		223186	577	279		230847	374	19		238408	575	294		246986	513	76		254283	222	75		261890	547	336		269407	180	357		276700	521	388		283746	363	403
186087	218	397		193356	136	233		201439	544	220		223187	577	284		230848	375	19		238409	574	295		246987	512	76		254284	222	75		261891	550	330		269408	184	361		276701	517	391		283747	363	403
186088	219	397		193357	135	232		201440	544	219		223188	575	290		230849	376	19		238410	575	295		246988	512	76		254285	222	75		261892	552	326		269409	187	365		276702	516	393		283748	363	403
186089	219	397		193358	136	233		201441	544	219		223189	576	295		230850	376	19		238411	574	296		246989	511	76		254286	222	75		261893	554	322		269410	188	368		276703	513	394		283749	363	403
186090	221	398		193359	135	234		201442	543	218		223190	571	303		230851	376	19		238412	574	297		246990	511	76		254287	222	75		261894	555	319		269411	191	374		276704	513	395		283750	362	400
186091	221	400		193360	134	237		201443	546	219		223191	571	303		230852	376	19		238413	574	297		246991	511	76		254288	222	75		261895	557	315		269412	194	376		276705	513	394		283751	363	398
186092	223	402		193361	134	240		201444	548	211		223192	571	306		230853	376	19		238414	574	296		246992	511	76		254289	222	75		261896	560	310		269413	196	379		276706	513	395		283752	366	399
186093	224	404		193362	135	243		201445	549	209		223193	571	308		230854	376	19		238415	574	296		246993	511	76		254290	222	75		261897	563	304		269414	200	385		276707	514	396		283753	372	404
186094	225	405		193363	135	244		201446	549	209		223194	572	309		230855	376	19		238416	574	296		246994	511	76		254291	222	75		261898	565	299		269415	204	388		276708	512	398		283754	368	407
186095	227	407		193364	136	249		201447	550	207		223195	570	311		230856	376	19		238417	574	296		246995	511	76		254292	222	75		261899	567	294		269416	209	392		276709	510	396		283755	367	411
186096	228	408		193365	135	252		201448	551	207		223196	569	313		230857	376	19		238418	574	296		246996	511	76		254293	222	75		261900	567	294		269417	212	396		276710	510	397		283756	366	411
186097	228	409		193366	136	256		201449	551	207		223197	566	319		230858	376	19		238419	575	296		246997	511	76		254294	222	75		261901	568	292		269418	216	399		276711	510	400		283757	367	409
186098	229	410		193367	136	258		201450	552	206		223198	566	324		230859	376	19		238420	574	296		246998	511	76		254295	222	75		261902	568	291		269419	220	402		276712	509	402		283758	368	410
186099	229	410		193368	136	261		201451	552	206		223199	562	329		230860	376	19		238421	573	295		246999	511	76		254296	222	75		261903	568	291		269420	225	407		276713	507	404		283759	367	409
186100	228	409		193369	138	269		201452	552	207		223200	561	333		230861	376	19		238422	573	295		247000	511	76		254297	222	75		261904	568	291		269421	230	410		276714	505	405		283760	367	409
186101	228	412		193370	138	269		201453	552	207		223201	559	338		230862	376	19		238423	573	293		247001	510	76		254298	222	75		261905	568	291		269422	234	412		276715	501	407		283761	367	409
186102	228	415		193371	138	271		201454	552	207		223202	556	342		230863	376	19		238424	571	293		247002	511	76		254299	222	75		261906	568	291		269423	239	416		276716	499	409		283762	367	409
186103	230	417		193372	138	272		201455	552	207		223203	553	347		230864	376	19		238425	567	290		247003	511	76		254300	222	75		261907	568	292		269424	244	420		276717	493	413		283763	367	409
186104	231	418		193373	138	274		201456	552	207		223204	550	352		230865	376	19		238426	567	287		247004	511	76		254301	222	75		261908	570	293		269425	248	423		276718	490	416		283764	367	409
186105	232	418		193374	138	276		201457	552	206		223205	547	357		230866	376	19		238427	564	284		247005	511	76		254302	222	75		261909	572	294		269426	252	428		276719	486	418		283765	368	408
186106	232	418		193375	139	280		201458	553	205		223206	546	359		230867	377	19		238428	560	281		247006	511	76		254303	222	75		261910	570	297		269427	256	431		276720	482	419		283766	368	411
186107	232	418		193376	139	283		201459	553	205		223207	543	363		230868	377	19		238429	559	279		247007	511	76		254304	222	74		261911	570	299		269428	260	433		276721	480	421		283767	368	411
186108	232	418		193377	140	284		201460	554	204		223208	542	366		230869	376	20		238430	555	275		247008	511	76		254305	221	74		261912	570	300		269429	265	436		276722	480	422		283768	367	411
186109	232	418		193378	141	286		201461	554	203		223209	539	369		230870	376	20		238431	550	271		247009	511	76		254306	221	74		261913	570	301		269430	268	439		276723	478	423		283769	366	411
186110	232	418		193379	141	290		201462	555	202		223210	536	371		230871	376	19		238432	548	267		247010	511	76		254307	221	74		261914	570	301		269431	274	442		276724	475	424		283770	369	410
186111	232	418		193380	143	296		201463	557	199		223211	533	376		230872	376	19		238433	542	261		247011	511	76		254308	221	74		261915	570	300		269432	279	444		276725	473	425		283771	368	411
186112	232	418		193381	143	298		201464	557	199		223212	530	381		230873	376	19		238434	539	259		247012	511	76		254309	221	74		261916	570	300		269433	281	445		276726	472	428		283772	366	413
186113	232	417		193382	144	300		201465	557	199		223213	526	385		230874	376	19		238435	534	254		247013	511	76		254310	221	74		261917	570	300		269434	286	448		276727	467	430		283773	367	413
186114	229	418		193383	145	302		201466	558	199		223214	522	389		230875	376	19		238436	529	249		247014	511	76		254311	221	74		261918	569	301		269435	291	448		276728	461	432		283774	366	413
186115	227	416		193384	146	305		201467	559	199		223215	520	392		230876	376	19		238437	523	244		247015	511	76		254312	221	74		261919	568	301		269436	296	450		276729	458	434		283775	366	413
186116	226	415		193385	147	310		201468	559	198		223216	517	395		230877	376	19		238438	519	238		247016	511	76		254313	219	74		261920	567	301		269437	301	453		276730	455	435		283776	366	413
186117	226	415		193386	148	313		201469	559	198		223217	515	397		230878	376	19		238439	516	235		247017	511	77		254314	220	76		261921	567	301		269438	306	454		276731	450	437		283777	368	413
186118	225	415		193387	149	315		201470	560	199		223218	509	401		230879	377	19		238440	512	232		247018	511	76		254315	218	75		261922	566	301		269439	311	454		276732	446	438		283778	368	413
186119	224	414		193388	150	319		201471	561	200		223219	506	405		230880	377	19		238441	512	232		247019	511	76		254316	217	75		261923	566	301		269440	316	455		276733	442	441		283779	368	413
186120	222	413		193389	152	324		201472	561	201		223220	504	407		230881	377	19		238442	512	232		247020	511	76		254317	218	76		261924	566	301		269441	318	456		276734	440	441		283780	368	413
186121	220	412		193390	153	325		201473	562	201		223221	501	409		230882	378	19		238443	512	232		247021	511	76		254318	219	78		261925	566	300		269442	322	457		276735	442	439		283781	368	413
186122	220	410		193391	154	327		201474	563	202		223222	498	411		230883	378	19		238444	512	232		247022	510	76		254319	219	79		261926	567	300		269443	325	457		276736	433	444		283782	368	413
186123	218	409		193392	154	328		201475	563	202		223223	496	412		230884	378	19		238445	512	232		247023	510	76		254320	219	80		261927	570	298		269444	327	456		276737	429	444		283783	369	413
186124	216	409		193393	156	332		201476	563	202		223224	496	412		230885	378	19		238446	512	232		247024	511	76		254321	219	80		261928	570	297		269445	330	455		276738	429	445		283784	369	414
186125	215	407		193394	158	336		201477	564	203		223225	496	411		230886	378	19		238447	512	232		247025	511	77		254322	219	81		261929	571	295		269446	336	454		276739	428	445		283785	370	415
186126	215	406		193395	162	340		201478	564	203		223226	496	412		230887	378	19		238448	509	229		247026	511	77		254323	219	81		261930	571	293		269447	341	453		276740	427	445		283786	371	416
186127	215	406		193396	162	341		201479	573	203		223227	493	414		230888	378	19		238449	507	229		247027	511	77		254324	218	82		261931	572	291		269448	346	452		276741	427	446		283787	372	417
186128	213	405		193397	163	344		201480	573	203		223228	493	415		230889	378	19		238450	506	228		247028	511	76		254325	216	83		261932	572	290		269449	352	451		276742	422	448		283788	374	415
186129	211	403		193398	164	349		201481	573	202		223229	490	417		230890	378	19		238451	505	228		247029	511	77		254326	216	83		261933	571	291		269450	358	451		276743	422	449		283789	376	412
186130	210	402		193399	167	351		201482	573	203		223230	485	420		230891	378	19		238452	503	226		247030	511	77		254327	216	83		261934	570	292		269451	365	452		276744	418	450		283790	376	407
186131	209	401		193400	169	352		201483	572	201		223231	483	422		230892	378	19		238453	503	225		247031	511	77		254328	216	83		261935	570	291		269452	373	452		276745	415	451		283791	376	407
186132	206	399		193401	169	354		201484	572	200		223232	482	423		230893	376	20		238454	503	225		247032	511	77		254329	216	83		261936	569	291		269453	378	452		276746	414	451		283792	376	410
186133	203	396		193402	170	359		201485	572	199		223233	481	425		230894	376	20		238455	503	225		247033	511	77		254330	216	83		261937	568	286		269454	382	454		276747	408	452		283793	375	410
186134	200	391		193403	173	363		201486	570	197		223234	478	426		230895	376	20		238456	503	225		247034	511	77		254331	216	83		261938	563	274		269455	388	454		276748	401	453		283794	375	412
186135	199	390		193404	174	364		201487	572	193		223235	478	426		230896	376	20		238457	503	225		247035	511	77		254332	216	83		261939	547	264		269456	392	453		276749	399	453		283795	373	415
186136	197	389		193405	177	368		201488	572	192		223236	474	429		230897	376	20		238458	503	225		247036	511	76		254333	216	83		261940	543	263		269457	396	453		276750	395	453		283796	372	416
186137	194	387		193406	178	369		201489	573	192		223237	471	431		230898	376	20		238459	503	225		247037	511	76		254334	216	83		261941	543	262		269458	399	453		276751	391	454		283797	374	417
186138	194	387		193407	180	372		201490	573	193		223238	469	432		230899	376	20		238460	503	225		247038	511	76		254335	216	83		261942	543	263		269459	406	451		276752	392	452		283798	374	417
186139	193	386		193408	182	374		201491	573	192		223239	466	433		230900	376	20		238461	503	225		247039	511	76		254336	216	83		261943	542	264		269460	410	450		276753	385	455		283799	374	413
186140	192	385		193409	184	377		201492	573	192		223240	462	435		230901	376	20		238462	503	225		247040	511	76		254337	216	83		261944	541	264		269461	414	448		276754	381	455		283800	373	411
186141	190	383		193410	184	378		201493	573	193		223241	459	436		230902	376	20		238463	503	225		247041	511	76		254338	216	83		261945	541	264		269462	420	446		276755	377	456		283801	375	410
186142	188	380		193411	187	381		201494	573	193		223242	455	438		230903	376	20		238464	503	225		247042	511	76		254339	216	83		261946	541	264		269463	425	444		276756	376	456		283802	375	411
186143	186	377		193412	189	383		201495	572	193		223243	451	440		230904	376	20		238465	503	225		247043	511	76		254340	216	83		261947	541	263		269464	432	441		276757	373	455		283803	376	414
186144	183	374		193413	192	386		201496	572	193		223244	447	441		230905	376	20		238466	503	225		247044	511	76		254341	216	83		261948	542	263		269465	437	438		276758	372	455		283804	379	416
186145	180	370		193414	194	388		201497	572	193		223245	442	441		230906	376	20		238467	503	225		247045	511	76		254342	216	83		261949	542	263		269466	440	436		276759	370	454		283805	382	419
186146	178	367		193415	194	389		201498	572	193		223246	441	442		230907	376	20		238468	502	225		247046	512	76		254343	216	83		261950	543	263		269467	444	434		276760	369	454		283806	380	416
186147	176	367		193416	197	391		201499	572	193		223247	437	443		230908	376	20		238469	502	225		247047	512	76		254344	216	83		261951	543	263		269468	448	434		276761	367	456		283807	377	412
186148	176	366		193417	200	394		201500	572	193		223248	437	443		230909	376	20		238470	502	226		247048	512	76		254345	216	83		261952	543	263		269469	450	434		276762	367	457		283808	375	409
186149	176	365		193418	202	396		201501	572	193		223249	436	444		230910	376	20		238471	502	227		247049	512	76		254346	216	83		261953	543	263		269470	451	435		276763	364	457		283809	375	408
186150	176	365		193419	205	399		201502	572	193		223250	433	445		230911	376	20		238472	502	227		247050	512	76		254347	216	83		261954	543	263		269471	452	435		276764	362	458		283810	375	408
186151	176	354		193420	207	401		201503	572	193		223251	429	446		230912	376	20		238473	497	226		247051	512	76		254348	216	83		261955	543	263		269472	454	436		276765	360	458		283811	377	410
186152	175	353		193421	209	402		201504	572	192		223252	429	447		230913	376	20		238474	495	226		247052	512	76		254349	216	83		261956	543	263		269473	454	435		276766	355	457		283812	378	410
186153	175	353		193422	210	404		201505	572	192		223253	429	448		230914	376	20		238475	491	226		247053	512	76		254350	216	83		261957	543	263		269474	454	435		276767	354	457		283813	378	409
186154	174	353		193423	213	408		201506	572	191		223254	426	448		230915	376	20		238476	487	226		247054	512	76		254351	216	83		261958	543	263		269475	453	435		276768	352	457		283814	378	409
186155	175	354		193424	215	409		201507	572	191		223255	423	448		230916	376	20		238477	482	225		247055	512	76		254352	216	83		261959	542	261		269476	452	436		276769	348	457		283815	378	410
186156	175	354		193425	215	408		201508	571	191		223256	423	450		230917	376	20		238478	480	226		247056	512	76		254353	216	83		261960	542	259		269477	453	440		276770	342	456		283816	375	415
186157	177	355		193426	218	409		201509	571	191		223257	420	450		230918	376	20		238479	476	228		247057	512	76		254354	216	83		261961	543	256		269478	455	441		276771	338	455		283817	374	418
186158	176	356		193427	220	411		201510	571	191		223258	419	450		230919	376	20		238480	474	228		247058	512	76		254355	216	83		261962	544	252		269479	455	440		276772	336	455		283818	376	416
186159	178	357		193428	223	413		201511	571	191		223259	418	451		230920	376	20		238481	471	229		247059	512	76		254356	216	83		261963	546	249		269480	455	440		276773	333	455		283819	375	417
186160	181	359		193429	223	413		201512	572	191		223260	414	453		230921	376	20		238482	471	229		247060	512	76		254357	216	83		261964	549	243		269481	456	440		276774	330	453		283820	376	424
186161	181	359		193430	225	414		201513	570	192		223261	413	453		230922	376	20		238483	471	229		247061	512	76		254358	216	83		261965	549	241		269482	456	440		276775	330	452		283821	376	423
186162	180	358		193431	225	415		201514	570	192		223262	410	454		230923	376	20		238484	471	229		247062	512	76		254359	216	83		261966	550	238		269483	455	440		276776	324	440		283822	380	425
186163	180	359		193432	225	415		201515	570	192		223263	402	455		230924	376	20		238485	471	229		247063	511	76		254360	216	83		261967	551	235		269484	455	440		276777	324	443		283823	378	425
186164	181	359		193433	225	415		201516	570	192		223264	396	455		230925	376	20		238486	471	229		247064	512	77		254361	216	83		261968	553	230		269485	455	440		276778	324	441		283824	378	423
186165	181	370		193434	225	414		201517	570	192		223265	392	456		230926	376	20		238487	471	229		247065	512	77		254362	216	83		261969	555	226		269486	456	440		276779	325	440		283825	378	423
186166	180	372		193435	225	414		201518	570	192		223266	389	457		230927	376	20		238488	471	229		247066	512	76		254363	216	83		261970	555	225		269487	455	439		276780	326	439		283826	378	424
186167	180	372		193436	225	414		201519	571	192		223267	383	457		230928	376	20		238489	471	229		247067	512	76		254364	216	83		261971	555	225		269488	455	439		276781	327	439		283827	380	424
186168	181	373		193437	226	414		201520	570	193		223268	378	457		230929	376	20		238490	471	229		247068	512	76		254365	216	83		261972	555	225		269489	456	439		276782	329	440		283828	382	419
186169	182	374		193438	226	414		201521	569	193		223269	370	457		230930	376	20		238491	471	229		247069	511	76		254366	216	83		261973	555	225		269490	457	439		276783	334	438		283829	382	417
186170	182	375		193439	226	414		201522	568	193		223270	370	457		230931	376	20		238492	471	229		247070	511	76		254367	216	83		261974	555	225		269491	458	438		276784	338	435		283830	385	416
186171	183	375		193440	226	414		201523	566	194		223271	367	457		230932	376	20		238493	470	229		247071	511	76		254368	216	83		261975	555	225		269492	459	438		276785	340	434		283831	386	416
186172	184	376		193441	232	414		201524	566	194		223272	367	458		230933	376	20		238494	470	229		247072	511	76		254369	216	83		261976	556	221		269493	459	438		276786	345	432		283832	387	419
186173	185	377		193442	231	416		201525	565	195		223273	366	459		230934	376	20		238495	470	229		247073	512	77		254370	216	83		261977	556	219		269494	459	438		276787	347	432		283833	389	422
186174	186	379		193443	230	417		201526	564	196		223274	364	459		230935	376	20		238496	470	229		247074	512	77		254371	216	83		261978	557	216		269495	459	438		276788	351	430		283834	391	424
186175	188	381		193444	232	418		201527	562	197		223275	359	457		230936	376	20		238497	470	229		247075	512	77		254372	216	83		261979	558	213		269496	459	438		276789	355	427		283835	391	422
186176	190	383		193445	234	419		201528	563	197		223276	358	458		230937	376	20		238498	470	229		247076	512	77		254373	216	83		261980	559	211		269497	459	438		276790	356	427		283836	392	420
186177	191	384		193446	235	421		201529	563	197		223277	353	458		230938	376	20		238499	470	229		247077	512	77		254374	216	83		261981	560	210		269498	459	438		276791	360	423		283837	392	418
186178	192	385		193447	240	425		201530	563	197		223278	348	458		230939	376	20		238500	470	229		247078	512	77		254375	216	83		261982	562	206		269499	458	437		276792	361	419		283838	394	416
186179	192	385		193448	240	424		201531	563	197		223279	345	458		230940	376	20		238501	470	229		247079	512	77		254376	216	83		261983	563	204		269500	458	436		276793	360	416		283839	393	416
186180	193	385		193449	240	424		201532	563	197		223280	340	458		230941	376	20		238502	470	230		247080	512	77		254377	216	83		261984	564	200		269501	458	436		276794	360	413		283840	394	423
186181	193	386		193450	246	429		201533	563	197		223281	334	457		230942	376	20		238503	470	230		247081	512	77		254378	216	83		261985	567	194		269502	459	437		276795	360	410		283841	394	424
186182	194	388		193451	248	430		201534	563	197		223282	331	457		230943	376	20		238504	470	230		247082	512	77		254379	216	83		261986	568	191		269503	459	437		276796	359	406		283842	392	426
186183	196	389		193452	250	430		201535	563	197		223283	327	456		230944	376	20		238505	470	230		247083	512	77		254380	216	83		261987	566	189		269504	458	437		276797	357	404		283843	392	426
186184	197	390		193453	252	431		201536	563	197		223284	323	455		230945	376	20		238506	470	230		247084	512	77		254381	216	83		261988	566	187		269505	458	437		276798	355	401		283844	391	426
186185	198	391		193454	255	433		201537	563	197		223285	320	455		230946	376	20		238507	470	230		247085	512	77		254382	216	83		261989	567	185		269506	458	436		276799	352	398		283845	391	427
186186	198	390		193455	257	434		201538	563	197		223286	316	454		230947	376	20		238508	470	230		247086	512	77		254383	216	83		261990	569	185		269507	459	436		276800	349	395		283846	397	427
186187	198	390		193456	258	435		201539	563	197		223287	314	453		230948	376	20		238509	470	230		247087	512	77		254384	216	83		261991	569	185		269508	460	437		276801	346	393		283847	401	425
186188	198	389		193457	259	436		201540	563	197		223288	311	452		230949	376	20		238510	470	230		247088	512	77		254385	216	83		261992	569	185		269509	461	438		276802	343	392		283848	402	424
186189	198	389		193458	259	436		201541	563	197		223289	307	452		230950	376	20		238511	470	230		247089	512	77		254386	216	83		261993	569	186		269510	462	438		276803	339	390		283849	403	423
186190	199	391		193459	261	437		201542	563	197		223290	302	451		230951	376	20		238512	470	230		247090	512	77		254387	216	83		261994	554	192		269511	463	438		276804	336	389		283850	404	423
186191	202	394		193460	263	438		201543	563	197		223291	298	449		230952	376	20		238513	470	230		247091	512	77		254388	216	83		261995	540	196		269512	466	435		276805	331	388		283851	403	422
186192	208	399		193461	263	438		201544	563	197		223292	297	449		230953	376	20		238514	470	230		247092	512	77		254389	216	83		261996	538	194		269513	467	436		276806	330	388		283852	402	423
186193	214	403		193462	263	438		201545	563	197		223293	291	448		230954	376	20		238515	470	230		247093	512	77		254390	216	83		261997	538	193		269514	468	435		276807	326	388		283853	397	426
186194	217	406		193463	265	439		201546	563	197		223294	285	446		230955	376	20		238516	470	230		247094	513	78		254391	216	83		261998	538	192		269515	468	435		276808	322	388		283854	395	425
186195	227	411		193464	269	439		201547	563	197		223295	283	444		230956	376	20		238517	470	230		247095	513	78		254392	216	83		261999	539	191		269516	469	434		276809	318	389		283855	396	425
186196	227	414		193465	270	439		201548	563	197		223296	282	444		230957	376	20		238518	470	230		247096	513	78		254393	216	83		262000	538	192		269517	470	433		276810	313	389		283856	397	425
186197	233	417		193466	271	441		201549	563	197		223297	279	443		230958	376	20		238519	470	230		247097	513	78		254394	216	83		262001	538	191		269518	474	431		276811	306	390		283857	400	425
186198	244	423		193467	271	442		201550	563	196		223298	276	442		230959	376	20		238520	470	230		247098	513	78		254395	216	83		262002	538	190		269519	477	429		276812	304	390		283858	401	426
186199	244	425		193468	274	442		201551	564	196		223299	274	442		230960	376	20		238521	469	230		247099	513	78		254396	216	83		262003	537	190		269520	482	424		276813	300	391		283859	403	427
186200	252	428		193469	275	444		201552	563	196		223300	271	440		230961	376	20		238522	468	230		247100	513	78		254397	216	83		262004	539	191		269521	484	423		276814	294	390		283860	404	427
186201	256	431		193470	276	445		201553	563	196		223301	267	438		230962	376	20		238523	465	233		247101	513	77		254398	216	83		262005	539	191		269522	486	422		276815	288	390		283861	404	427
186202	259	433		193471	276	445		201554	563	196		223302	266	438		230963	376	20		238524	463	235		247102	513	78		254399	216	83		262006	538	192		269523	488	421		276816	286	392		283862	406	429
186203	263	434		193472	284	446		201555	563	196		223303	262	436		230964	376	20		238525	461	238		247103	513	77		254400	216	83		262007	539	192		269524	491	418		276817	284	393		283863	408	431
186204	268	437		193473	285	447		201556	563	196		223304	258	434		230965	376	20		238526	457	242		247104	512	77		254401	216	83		262008	540	194		269525	492	417		276818	279	394		283864	409	431
186205	276	440		193474	286	446		201557	563	196		223305	254	431		230966	376	20		238527	456	244		247105	512	77		254402	216	83		262009	542	197		269526	493	417		276819	273	396		283865	409	430
186206	275	439		193475	289	448		201558	562	197		223306	253	431		230967	376	20		238528	452	249		247106	512	77		254403	216	83		262010	542	199		269527	494	417		276820	271	396		283866	408	429
186207	276	440		193476	289	448		201559	562	197		223307	250	429		230968	376	20		238529	448	253		247107	512	77		254404	216	83		262011	543	194		269528	495	415		276821	265	396		283867	408	430
186208	280	441		193477	290	449		201560	562	197		223308	248	429		230969	376	20		238530	445	258		247108	512	77		254405	216	83		262012	542	194		269529	498	413		276822	260	397		283868	410	428
186209	280	441		193478	294	450		201561	562	197		223309	244	427		230970	376	20		238531	442	262		247109	512	77		254406	216	83		262013	540	195		269530	501	410		276823	256	399		283869	407	427
186210	280	441		193479	299	451		201562	562	197		223310	240	423		230971	376	20		238532	441	264		247110	512	77		254407	216	83		262014	538	195		269531	502	410		276824	252	399		283870	405	429
186211	280	441		193480	300	451		201563	562	197		223311	239	423		230972	376	20		238533	438	268		247111	512	77		254408	216	83		262015	537	195		269532	506	406		276825	248	400		283871	400	425
186212	280	441		193481	300	452		201564	562	197		223312	235	421		230973	376	20		238534	436	270		247112	512	77		254409	216	83		262016	536	195		269533	507	406		276826	246	401		283872	406	419
186213	280	441		193482	306	453		201565	562	197		223313	232	419		230974	376	20		238535	435	271		247113	512	77		254410	216	83		262017	536	196		269534	510	401		276827	242	404		283873	405	421
186214	279	442		193483	308	453		201566	562	197		223314	229	416		230975	376	20		238536	435	272		247114	512	77		254411	216	83		262018	536	197		269535	512	399		276828	240	405		283874	405	421
186215	281	443		193484	309	453		201567	562	197		223315	226	414		230976	376	20		238537	433	274		247115	512	77		254412	216	83		262019	536	198		269536	515	397		276829	239	407		283875	404	420
186216	283	445		193485	312	454		201568	563	197		223316	223	412		230977	376	20		238538	432	275		247116	512	77		254413	216	83		262020	534	200		269537	515	397		276830	237	409		283876	403	420
186217	288	445		193486	316	455		201569	563	197		223317	221	410		230978	376	20		238539	432	275		247117	512	77		254414	216	83		262021	531	204		269538	516	396		276831	237	409		283877	403	420
186218	291	446		193487	317	455		201570	563	197		223318	219	409		230979	376	20		238540	432	275		247118	512	77		254415	216	83		262022	530	206		269539	519	392		276832	237	409		283878	403	420
186219	291	446		193488	318	455		201571	563	197		223319	216	406		230980	376	20		238541	432	275		247119	512	77		254416	216	83		262023	531	207		269540	520	392		276833	234	410		283879	402	419
186220	292	447		193489	318	455		201572	562	197		223320	214	405		230981	376	20		238542	432	275		247120	512	77		254417	216	83		262024	530	209		269541	522	389		276834	234	410		283880	400	416
186221	293	447		193490	323	456		201573	562	197		223321	210	401		230982	376	20		238543	432	275		247121	512	77		254418	216	83		262025	529	211		269542	526	386		276835	234	410		283881	398	410
186222	295	448		193491	325	457		201574	562	197		223322	205	396		230983	376	20		238544	432	275		247122	512	77		254419	216	83		262026	529	211		269543	528	383		276836	231	410		283882	397	404
186223	304	448		193492	328	457		201575	562	197		223323	202	393		230984	376	20		238545	431	276		247123	512	77		254420	216	83		262027	529	211		269544	531	378		276837	230	411		283883	398	400
186224	304	449		193493	328	457		201576	562	197		223324	201	393		230985	376	20		238546	431	276		247124	512	77		254421	216	83		262028	529	211		269545	533	376		276838	229	410		283884	400	396
186225	304	450		193494	331	457		201577	562	197		223325	198	389		230986	376	20		238547	431	276		247125	512	77		254422	216	83		262029	529	211		269546	535	374		276839	228	410		283885	405	390
186226	304	450		193495	333	457		201578	562	197		223326	197	389		230987	376	20		238548	431	276		247126	512	77		254423	216	83		262030	529	211		269547	538	368		276840	227	410		283886	409	387
186227	304	451		193496	336	458		201579	562	197		223327	194	385		230988	376	20		238549	431	276		247127	513	78		254424	216	83		262031	529	211		269548	541	363		276841	226	410		283887	412	385
186228	310	451		193497	338	459		201580	562	197		223328	192	382		230989	376	20		238550	431	276		247128	513	78		254425	216	83		262032	529	211		269549	543	361		276842	225	410		283888	416	382
186229	312	452		193498	337	459		201581	562	197		223329	190	380		230990	376	20		238551	431	276		247129	513	78		254426	216	83		262033	529	214		269550	544	360		276843	224	410		283889	420	379
186230	314	453		193499	339	459		201582	562	197		223330	188	379		230991	376	20		238552	431	276		247130	513	78		254427	216	83		262034	530	216		269551	544	359		276844	224	412		283890	423	378
186231	322	453		193500	346	458		201583	562	197		223331	187	378		230992	376	20		238553	431	276		247131	513	78		254428	216	83		262035	531	215		269552	546	356		276845	223	410		283891	431	374
186232	324	452		193501	349	458		201584	562	197		223332	185	375		230993	376	20		238554	431	276		247132	513	78		254429	216	83		262036	533	218		269553	549	351		276846	223	411		283892	440	373
186233	326	452		193502	352	459		201585	562	198		223333	182	369		230994	376	20		238555	431	276		247133	513	78		254430	216	83		262037	533	218		269554	550	350		276847	221	409		283893	447	373
186234	326	452		193503	354	459		201586	560	201		223334	180	366		230995	376	20		238556	431	276		247134	513	78		254431	216	83		262038	535	221		269555	553	342		276848	218	408		283894	455	372
186235	326	452		193504	357	459		201587	561	202		223335	176	361		230996	376	20		238557	431	276		247135	513	78		254432	216	83		262039	537	225		269556	555	337		276849	215	407		283895	461	372
186236	327	452		193505	359	459		201588	559	205		223336	174	358		230997	376	20		238558	431	276		247136	513	78		254433	216	83		262040	537	225		269557	557	335		276850	213	405		283896	468	371
186237	328	453		193506	361	459		201589	560	206		223337	172	355		230998	376	20		238559	431	276		247137	513	78		254434	216	83		262041	538	225		269558	558	335		276851	210	402		283897	477	372
186238	328	455		193507	365	460		201590	559	209		223338	171	355		230999	376	20		238560	431	276		247138	513	78		254435	216	83		262042	538	224		269559	558	333		276852	208	400		283898	483	372
186239	330	456		193508	369	458		201591	557	213		223339	167	348		231000	376	20		238561	431	276		247139	513	78		254436	216	83		262043	538	223		269560	560	329		276853	205	398		283899	488	370
186240	334	456		193509	371	458		201592	555	218		223340	165	344		231001	376	20		238562	431	276		247140	513	78		254437	216	83		262044	539	222		269561	562	324		276854	201	390		283900	497	366
186241	337	457		193510	372	458		201593	555	221		223341	164	342		231002	376	20		238563	431	276		247141	513	77		254438	216	83		262045	539	222		269562	563	322		276855	197	385		283901	505	364
186242	343	456		193511	374	458		201594	557	223		223342	162	340		231003	376	20		238564	431	276		247142	513	77		254439	216	83		262046	539	222		269563	564	321		276856	195	383		283902	510	359
186243	348	456		193512	378	457		201595	559	225		223343	159	333		231004	376	20		238565	431	276		247143	513	76		254440	216	83		262047	539	222		269564	565	315		276857	194	384		283903	519	354
186244	353	456		193513	379	458		201596	561	226		223344	157	329		231005	376	20		238566	431	276		247144	513	76		254441	217	84		262048	539	222		269565	566	311		276858	193	384		283904	525	349
186245	359	457		193514	380	458		201597	563	229		223345	155	326		231006	376	20		238567	431	276		247145	513	76		254442	216	86		262049	539	222		269566	568	307		276859	189	376		283905	525	347
186246	366	457		193515	385	457		201598	564	231		223346	153	320		231007	376	20		238568	431	276		247146	514	76		254443	216	86		262050	539	222		269567	569	304		276860	188	374		283906	527	342
186247	375	456		193516	385	458		201599	565	232		223347	150	313		231008	376	20		238569	431	276		247147	512	75		254444	216	86		262051	539	222		269568	570	298		276861	187	372		283907	532	332
186248	378	456		193517	389	457		201600	568	237		223348	150	312		231009	376	20		238570	431	276		247148	511	75		254445	216	86		262052	539	221		269569	572	293		276862	185	370		283908	536	324
186249	383	455		193518	388	458		201601	570	240		223349	148	308		231010	376	20		238571	431	276		247149	510	74		254446	217	88		262053	539	222		269570	573	290		276863	184	370		283909	542	316
186250	385	455		193519	395	456		201602	571	240		223350	147	305		231011	376	20		238572	431	276		247150	510	74		254447	217	89		262054	539	222		269571	574	286		276864	180	364		283910	546	308
186251	391	454		193520	397	456		201603	572	243		223351	145	304		231012	376	20		238573	431	276		247151	511	74		254448	218	89		262055	539	222		269572	574	279		276865	177	361		283911	548	301
186252	395	454		193521	400	455		201604	572	246		223352	145	298		231013	376	20		238574	431	276		247152	511	74		254449	218	90		262056	539	222		269573	575	275		276866	175	358		283912	549	290
186253	400	452		193522	405	455		201605	572	247		223353	145	298		231014	376	20		238575	431	276		247153	511	74		254450	218	92		262057	539	222		269574	576	272		276867	174	357		283913	551	281
186254	400	452		193523	405	454		201606	572	247		223354	144	294		231015	376	20		238576	431	276		247154	511	74		254451	218	92		262058	539	222		269575	576	269		276868	173	357		283914	554	273
186255	400	452		193524	405	454		201607	572	248		223355	142	289		231016	376	20		238577	431	276		247155	511	74		254452	218	92		262059	539	223		269576	577	269		276869	170	348		283915	558	263
186256	401	452		193525	409	454		201608	572	251		223356	141	283		231017	376	20		238578	431	276		247156	511	74		254453	218	92		262060	540	223		269577	577	264		276870	170	347		283916	566	253
186257	402	453		193526	413	452		201609	572	253		223357	140	279		231018	376	20		238579	430	276		247157	511	74		254454	219	92		262061	542	223		269578	577	262		276871	168	346		283917	570	245
186258	406	452		193527	416	451		201610	573	256		223358	139	276		231019	376	20		238583	351	301		247158	511	74		254455	219	92		262062	545	222		269579	578	261		276872	166	344		283918	573	234
186259	406	452		193528	418	452		201611	573	258		223359	138	270		231020	376	20		238584	351	298		247159	511	74		254456	219	92		262063	546	221		269580	579	261		276873	163	339		283919	575	223
186260	410	452		193529	422	450		201612	573	259		223360	138	266		231021	376	20		238585	351	298		247160	511	74		254457	219	93		262064	546	219		269581	579	258		276874	162	335		283920	572	217
186261	415	451		193530	425	448		201613	573	262		223361	137	264		231022	376	20		238586	351	298		247161	511	74		254458	219	92		262065	548	217		269582	580	255		276875	160	333		283921	569	213
186262	420	449		193531	430	445		201614	573	263		223362	137	259		231023	376	20		238587	351	298		247162	511	74		254459	219	92		262066	550	215		269583	579	250		276876	158	329		283922	571	211
186263	424	447		193532	432	445		201615	574	264		223363	136	258		231024	376	20		238588	351	298		247163	511	74		254460	219	92		262067	551	213		269584	579	249		276877	156	323		283923	574	209
186264	429	445		193533	435	445		201616	574	264		223364	137	254		231025	376	20		238589	351	298		247164	512	74		254461	219	92		262068	552	211		269585	579	248		276878	155	320		283924	577	203
186265	434	443		193534	439	443		201617	574	267		223365	137	251		231026	376	20		238590	351	298		247165	512	74		254462	219	91		262069	554	208		269586	579	246		276879	153	315		283925	576	204
186266	439	442		193535	439	443		201618	574	267		223366	136	250		231027	376	20		238591	351	298		247166	511	74		254463	219	92		262070	555	204		269587	579	241		276880	151	310		283926	576	205
186267	445	439		193536	445	441		201619	573	270		223367	135	243		231028	376	20		238592	351	297		247167	512	74		254464	219	91		262071	557	196		269588	579	240		276881	151	309		283927	576	205
186268	451	436		193537	448	440		201620	574	270		223368	135	239		231029	376	20		238593	351	296		247168	512	75		254465	219	91		262072	558	192		269589	578	237		276882	148	303		283928	571	200
186269	454	435		193538	452	438		201621	573	274		223369	135	235		231030	376	20		238594	349	298		247169	512	75		254466	219	91		262073	559	187		269590	579	231		276883	146	298		283929	570	201
186270	460	432		193539	455	437		201622	574	274		223370	135	229		231031	376	20		238595	348	298		247170	512	75		254467	218	92		262074	559	182		269591	578	229		276884	146	293		283930	566	203
186271	464	430		193540	457	437		201623	573	278		223371	136	221		231032	376	20		238596	347	298		247171	512	75		254468	218	92		262075	559	179		269592	578	225		276885	145	291		283931	559	205
186272	470	427		193541	463	433		201624	573	278		223372	136	219		231033	376	20		238597	346	298		247172	512	75		254469	218	93		262076	560	174		269593	577	218		276886	145	291		283932	553	205
186273	474	425		193542	464	432		201625	572	280		223373	137	214		231034	376	20		238598	344	299		247173	512	75		254470	218	93		262077	562	168		269594	576	213		276887	143	289		283933	546	207
186274	476	423		193543	470	429		201626	573	281		223374	138	205		231035	376	20		238599	342	300		247174	512	75		254471	218	93		262078	561	165		269595	577	211		276888	143	279		283934	538	207
186275	477	423		193544	471	429		201627	571	284		223375	139	202		231036	376	20		238600	340	301		247175	512	75		254472	218	93		262079	561	162		269596	575	205		276889	141	276		283935	529	208
186276	477	422		193545	474	427		201628	570	288		223376	139	200		231037	376	20		238601	339	302		247176	512	75		254473	218	93		262080	561	162		269597	575	202		276890	140	274		283936	519	207
186277	478	422		193546	477	425		201629	569	293		223377	139	197		231038	376	20		238602	338	303		247177	512	75		254474	218	93		262081	561	161		269598	574	200		276891	140	265		283937	515	206
186278	478	422		193547	479	424		201630	569	293		223378	139	195		231039	376	20		238603	338	303		247178	512	75		254475	218	93		262082	561	161		269599	574	197		276892	139	261		283938	507	203
186279	479	422		193548	483	422		201631	568	296		223379	140	192		231040	376	20		238604	338	303		247179	512	75		254476	218	93		262083	561	161		269600	574	194		276893	138	256		283939	497	197
186280	481	421		193549	485	420		201632	568	296		223380	141	188		231041	376	20		238605	337	304		247180	512	75		254477	218	93		262084	561	161		269601	573	190		276894	138	253		283940	491	192
186281	482	420		193550	486	420		201633	568	297		223381	142	182		231042	376	20		238606	337	304		247181	512	75		254478	218	92		262085	559	159		269602	573	188		276895	136	250		283941	488	188
186282	484	418		193551	488	418		201634	568	298		223382	143	177		231043	376	20		238607	337	304		247182	512	75		254479	218	92		262086	557	156		269603	572	187		276896	138	239		283942	483	182
186283	485	417		193552	492	415		201635	567	301		223383	144	175		231044	376	20		238608	337	304		247183	512	75		254480	218	92		262087	556	152		269604	572	185		276897	136	239		283943	472	175
186284	485	417		193553	494	414		201636	566	304		223384	145	171		231045	376	20		238609	336	305		247184	512	75		254481	218	92		262088	556	149		269605	570	180		276898	136	233		283944	466	168
186285	485	417		193554	495	413		201637	566	305		223385	146	168		231046	376	20		238610	334	307		247185	512	75		254482	218	92		262089	556	151		269606	569	176		276899	135	229		283945	461	161
186286	485	418		193555	496	412		201638	564	309		223386	148	165		231047	376	20		238611	334	311		247186	512	75		254483	218	92		262090	556	151		269607	568	172		276900	138	218		283946	459	155
186287	485	419		193556	498	411		201639	563	313		223387	149	164		231048	376	20		238612	334	312		247187	512	75		254484	218	92		262091	557	151		269608	564	165		276901	137	217		283947	457	146
186288	486	418		193557	501	408		201640	563	314		223388	149	162		231049	376	20		238613	334	314		247188	512	74		254485	218	92		262092	557	151		269609	563	160		276902	138	217		283948	452	138
186289	488	416		193558	501	408		201641	562	316		223389	149	159		231050	376	20		238614	335	314		247189	512	74		254486	218	92		262093	557	151		269610	562	157		276903	138	216		283949	451	132
186290	491	414		193559	503	406		201642	561	318		223390	151	154		231051	376	20		238615	335	317		247190	512	74		254487	218	92		262094	558	151		269611	560	152		276904	140	216		283950	447	123
186291	493	413		193560	504	406		201643	562	319		223391	153	150		231052	376	20		238616	336	318		247191	512	74		254488	218	92		262095	559	152		269612	556	145		276905	138	216		283951	444	116
186292	496	410		193561	504	405		201644	560	323		223392	154	147		231053	376	20		238617	337	320		247192	512	74		254489	218	92		262096	560	152		269613	555	142		276906	138	215		283952	442	108
186293	498	408		193562	504	405		201645	559	326		223393	156	142		231054	376	20		238618	340	323		247193	511	74		254490	218	92		262097	560	152		269614	553	138		276907	139	213		283953	440	101
186294	499	407		193563	505	405		201646	557	329		223394	158	138		231055	376	20		238619	342	325		247194	511	74		254491	218	92		262098	561	152		269615	549	132		276908	137	212		283954	439	90
186295	499	407		193564	505	405		201647	557	330		223395	159	137		231056	376	20		238620	343	327		247195	511	74		254492	218	92		262099	562	152		269616	548	129		276909	138	209		283955	439	83
186296	499	407		193565	506	405		201648	556	331		223396	160	134		231057	376	20		238621	344	328		247196	511	74		254493	218	92		262100	559	156		269617	545	124		276910	138	207		283956	438	71
186297	499	407		193566	507	404		201649	556	331		223397	163	129		231058	376	20		238622	345	329		247197	512	74		254494	218	91		262101	559	157		269618	541	118		276911	138	205		283957	440	67
186298	499	406		193567	508	403		201650	557	331		223398	165	125		231059	376	20		238623	346	330		247198	512	74		254495	218	92		262102	558	160		269619	543	117		276912	138	202		283958	440	55
186299	499	406		193568	509	403		201651	557	331		223399	167	122		231060	376	20		238624	348	333		247199	511	74		254496	218	92		262103	557	161		269620	536	111		276913	138	199		283959	441	48
186300	499	406		193569	511	401		201652	556	333		223400	169	118		231061	376	20		238625	348	333		247200	511	74		254497	218	92		262104	557	164		269621	532	106		276914	139	195		283960	444	42
186301	500	406		193570	513	399		201653	555	334		223401	173	113		231062	376	20		238626	348	333		247201	511	74		254498	218	92		262105	558	167		269622	529	102		276915	140	190		283961	444	42
186302	502	404		193571	514	397		201654	554	336		223402	174	111		231063	376	20		238627	348	333		247202	511	74		254499	218	92		262106	557	173		269623	527	99		276916	142	184		283962	446	43
186303	503	404		193572	515	397		201655	554	337		223403	177	107		231064	376	20		238628	348	333		247203	511	74		254500	218	91		262107	557	174		269624	523	95		276917	142	181		283963	449	43
186304	507	400		193573	517	395		201656	552	339		223404	181	102		231065	376	20		238629	349	335		247204	512	74		254501	218	92		262108	557	177		269625	519	91		276918	145	174		283964	452	46
186305	511	397		193574	517	394		201657	551	341		223405	186	97		231066	376	20		238630	350	338		247205	512	74		254502	218	92		262109	556	182		269626	518	90		276919	146	170		283965	454	47
186306	515	392		193575	519	393		201658	549	345		223406	188	95		231067	376	20		238631	351	341		247206	512	74		254503	218	92		262110	556	186		269627	518	89		276920	149	163		283966	454	46
186307	520	387		193576	520	392		201659	548	346		223407	188	94		231068	376	20		238632	353	345		247207	512	74		254504	218	92		262111	553	195		269628	517	89		276921	151	157		283967	454	45
186308	524	383		193577	521	390		201660	547	348		223408	190	91		231069	376	20		238633	355	350		247208	512	74		254505	218	92		262112	550	199		269629	517	88		276922	152	153		283968	454	44
186309	527	379		193578	522	389		201661	546	350		223409	193	87		231070	376	20		238634	357	357		247209	511	74		254506	218	92		262113	548	205		269630	517	87		276923	155	148		283969	454	44
186310	532	373		193579	522	389		201662	544	353		223410	195	85		231071	376	20		238635	358	362		247210	511	74		254507	218	92		262114	547	209		269631	516	85		276924	157	143		283970	454	44
186311	536	367		193580	523	385		201663	544	355		223411	198	82		231072	376	20		238636	357	366		247211	511	74		254508	218	92		262115	545	212		269632	514	83		276925	159	138		283971	454	43
186312	541	361		193581	523	384		201664	541	358		223412	201	79		231073	376	20		238637	356	372		247212	511	74		254509	218	92		262116	543	215		269633	512	81		276926	162	133		283972	454	44
186313	547	354		193582	523	383		201665	538	361		223413	204	76		231074	376	20		238638	353	382		247213	511	74		254510	218	91		262117	541	218		269634	510	79		276927	163	131		283973	452	48
186314	550	347		193583	522	383		201666	538	363		223414	207	74		231075	376	20		238639	352	384		247214	511	74		254511	218	91		262118	539	222		269635	509	77		276928	166	127		283974	447	48
186315	553	342		193584	522	384		201667	535	366		223415	209	72		231076	376	20		238640	350	391		247215	511	74		254512	218	90		262119	535	227		269636	504	74		276929	166	126		283975	447	51
186316	556	336		193585	520	384		201668	534	368		223416	212	70		231077	376	20		238641	347	396		247216	511	74		254513	218	89		262120	533	234		269637	502	71		276930	167	124		283976	448	52
186317	560	327		193586	519	385		201669	532	370		223417	212	69		231078	376	20		238642	345	400		247217	511	74		254514	217	89		262121	531	239		269638	494	66		276931	171	119		283977	449	52
186318	561	325		193587	518	385		201670	531	372		223418	213	68		231079	376	20		238643	342	404		247218	511	74		254515	215	89		262122	528	245		269639	491	63		276932	170	118		283978	448	54
186319	563	320		193588	516	384		201671	529	375		223419	215	67		231080	376	20		238644	337	411		247219	511	73		254516	212	89		262123	528	249		269640	483	59		276933	173	114		283979	447	52
186320	563	318		193589	514	384		201672	526	378		223420	217	65		231081	376	20		238645	334	416		247220	510	73		254517	210	87		262124	526	253		269641	479	55		276934	174	112		283980	448	52
186321	564	317		193590	509	380		201673	525	380		223421	218	64		231082	376	20		238646	330	419		247221	510	73		254518	208	86		262125	523	256		269642	478	52		276935	177	109		283981	450	50
186322	565	316		193591	503	375		201674	523	382		223422	220	62		231083	376	20		238647	323	422		247222	510	73		254519	206	84		262126	518	259		269643	468	49		276936	179	106		283982	450	51
186323	566	313		193592	500	373		201675	521	384		223423	222	60		231084	376	20		238648	318	424		247223	510	73		254520	206	84		262127	514	260		269644	468	48		276937	182	102		283983	449	51
186324	568	308		193593	500	371		201676	518	387		223424	227	57		231085	376	20		238649	312	426		247224	510	73		254521	206	84		262128	510	261		269645	467	46		276938	182	101		283984	453	49
186325	570	304		193594	498	369		201677	516	389		223425	229	56		231086	377	20		238650	307	428		247225	510	73		254522	205	83		262129	505	264		269646	463	44		276939	184	99		283985	462	45
186326	570	303		193595	493	363		201678	515	390		223426	231	55		231087	377	20		238651	301	430		247226	510	73		254523	205	84		262130	501	265		269647	460	42		276940	185	97		283986	463	44
186327	571	301		193596	490	360		201679	514	391		223427	231	54		231088	377	20		238652	293	433		247227	511	74		254524	205	83		262131	494	267		269648	457	40		276941	189	92		283987	463	44
186328	572	294		193597	489	357		201680	514	392		223428	233	53		231089	377	20		238653	288	436		247228	511	74		254525	207	81		262132	489	269		269649	453	39		276942	190	89		283988	462	43
186329	573	292		193598	488	357		201681	513	393		223429	235	51		231090	377	20		238654	282	438		247229	511	74		254526	207	79		262133	482	272		269650	451	37		276943	192	87		283989	462	41
186330	575	282		193599	482	349		201682	511	395		223430	237	50		231091	377	20		238655	280	438		247230	511	74		254527	207	77		262134	475	272		269651	446	36		276944	196	84		283990	462	38
186331	575	279		193600	480	345		201683	511	395		223431	239	49		231092	377	20		238656	268	434		247231	511	74		254528	207	75		262135	471	274		269652	441	35		276945	200	80		283991	458	38
186332	576	276		193601	479	344		201684	509	396		223432	240	48		231093	377	20		238658	307	418		247232	511	74		254529	207	75		262136	466	276		269653	440	33		276946	205	76		283992	459	39
186333	577	275		193602	477	342		201685	508	397		223433	241	47		231094	377	20		238659	307	417		247233	511	74		254530	209	75		262137	461	277		269654	435	31		276947	209	71		283993	459	39
186334	578	269		193603	477	342		201686	506	398		223434	242	46		231095	377	20		238660	307	417		247234	511	74		254531	210	74		262138	456	279		269655	431	30		276948	213	67		283994	460	39
186335	579	268		193604	476	341		201687	505	399		223435	244	45		231096	377	20		238661	308	416		247235	511	74		254532	210	74		262139	451	281		269656	427	29		276949	217	64		283995	449	55
186336	579	265		193605	478	343		201688	505	399		223436	245	45		231097	377	20		238662	308	416		247236	511	74		254533	210	73		262140	445	282		269657	426	28		276950	219	62		283996	456	60
186337	580	260		193606	478	344		201689	505	399		223437	245	45		231098	377	20		238663	308	416		247237	511	74		254534	211	73		262141	439	283		269658	422	27		276951	222	59		283997	458	57
186338	580	257		193607	478	344		201690	505	399		223438	245	45		231099	377	20		238664	308	416		247238	510	74		254535	211	73		262142	435	284		269659	419	26		276952	227	55		283998	459	57
186339	579	255		193608	477	343		201691	505	399		223439	245	45		231100	377	20		238665	308	416		247239	510	74		254536	210	72		262143	433	285		269660	414	25		276953	234	52		283999	459	58
186340	580	250		193609	478	344		201692	505	399		223440	245	45		231101	377	20		238666	308	416		247240	510	74		254537	211	70		262144	429	285		269661	413	23		276954	236	50		284000	459	57
186341	580	251		193610	478	344		201693	505	399		223441	245	45		231102	377	20		238667	308	416		247241	510	74		254538	213	69		262145	426	285		269662	409	23		276955	240	47		284001	459	58
186342	580	250		193611	477	344		201694	505	399		223442	248	44		231103	377	20		238668	308	416		247242	510	74		254539	214	68		262146	419	287		269663	408	22		276956	245	45		284002	459	57
186343	581	249		193612	476	344		201695	505	399		223443	247	44		231104	377	20		238669	308	416		247243	510	74		254540	216	67		262147	413	287		269664	402	22		276957	246	45		284003	458	54
186344	581	244		193613	475	344		201696	505	399		223444	247	44		231105	377	20		238670	308	416		247244	510	74		254541	217	66		262148	409	285		269665	401	21		276958	251	43		284004	457	49
186345	582	241		193614	474	344		201697	505	400		223445	251	42		231106	377	20		238671	308	416		247245	510	74		254542	217	66		262149	403	285		269666	395	21		276959	252	40		284005	456	44
186346	582	239		193615	475	345		201698	504	401		223446	253	41		231107	377	20		238672	308	416		247246	510	74		254543	218	66		262150	395	284		269667	392	20		276960	254	39		284006	456	45
186347	582	236		193616	474	345		201699	503	403		223447	258	39		231108	377	20		238673	308	416		247247	510	74		254544	218	65		262151	390	283		269668	388	20		276961	255	37		284007	456	50
186348	581	231		193617	474	347		201700	501	405		223448	258	39		231109	377	20		238674	308	416		247248	510	74		254545	219	65		262152	384	283		269669	384	19		276962	260	36		284008	456	49
186349	582	229		193618	474	347		201701	498	407		223449	257	39		231110	377	20		238675	308	416		247249	510	74		254546	219	65		262153	379	281		269670	381	18		276963	261	35		284009	456	49
186350	581	222		193619	474	348		201702	494	410		223450	258	38		231111	377	20		238676	308	416		247250	510	74		254547	219	65		262154	372	280		269671	377	17		276964	261	35		284010	460	50
186351	580	222		193620	473	348		201703	493	411		223451	260	38		231112	377	20		238677	308	416		247251	510	74		254548	218	65		262155	364	280		269672	377	21		276965	263	34		284011	462	51
186352	581	217		193621	473	349		201704	493	411		223452	262	36		231113	377	20		238678	308	416		247252	510	74		254549	219	65		262156	356	280		269673	368	18		276966	267	32		284012	466	57
186353	580	213		193622	472	348		201705	490	413		223453	263	35		231114	377	20		238679	308	416		247253	510	74		254550	219	65		262157	349	281		269674	366	17		276967	271	30		284013	466	59
186354	579	207		193623	472	348		201706	489	414		223454	265	34		231115	377	20		238680	308	416		247254	510	74		254551	219	64		262158	344	281		269675	362	17		276968	270	30		284014	460	55
186355	579	203		193624	472	348		201707	489	414		223455	269	33		231116	377	20		238681	308	416		247255	510	74		254552	221	65		262159	337	281		269676	356	18		276969	277	29		284015	457	56
186356	579	203		193625	472	348		201708	488	415		223456	272	32		231117	377	20		238682	309	416		247256	510	74		254553	223	66		262160	331	282		269677	353	18		276970	278	27		284016	457	58
186357	579	201		193626	472	348		201709	487	416		223457	277	30		231118	377	20		238683	308	416		247257	511	75		254554	225	67		262161	323	284		269678	352	16		276971	282	26		284017	457	58
186358	578	196		193627	472	348		201710	484	418		223458	279	29		231119	377	20		238684	308	416		247258	511	75		254555	227	69		262162	316	285		269679	355	18		276972	286	25		284018	457	58
186359	578	196		193628	472	348		201711	482	419		223459	286	27		231120	377	20		238685	307	416		247259	511	75		254556	229	71		262163	310	289		269680	348	18		276973	293	23		284019	457	60
186360	578	192		193629	472	348		201712	481	420		223460	288	26		231121	377	20		238686	308	415		247260	511	74		254557	231	73		262164	306	293		269681	347	18		276974	300	21		284020	457	60
186361	577	190		193630	472	348		201713	479	422		223461	291	25		231122	377	20		238687	309	414		247261	511	74		254558	234	75		262165	300	298		269682	345	18		276975	307	20		284021	458	59
186362	575	182		193631	472	348		201714	478	423		223462	298	23		231123	377	20		238688	309	413		247262	511	74		254559	237	77		262166	295	305		269683	345	17		276976	310	19		284022	458	58
186363	573	176		193632	472	348		201715	478	424		223463	304	21		231124	377	20		238689	309	412		247263	511	74		254560	240	80		262167	291	310		269684	344	18		276977	314	18		284023	460	56
186364	571	169		193633	472	348		201716	473	426		223464	305	21		231125	377	20		238690	306	411		247264	510	73		254561	246	85		262168	287	315		269688	347	129		276978	318	17		284024	460	56
186365	570	165		193634	472	348		201717	471	427		223465	312	19		231126	377	20		238691	304	410		247265	510	73		254562	249	86		262169	283	321		269689	344	129		276979	322	17		284025	460	65
186366	568	159		193635	472	348		201718	466	429		223466	318	18		231127	377	20		238692	304	410		247266	510	73		254563	254	89		262170	279	326		269690	342	131		276980	326	16		284026	457	68
186367	565	152		193636	472	348		201719	466	430		223467	325	18		231128	377	20		238693	303	409		247267	510	73		254564	255	90		262171	274	332		269691	338	127		276981	331	14		284027	455	68
186368	563	148		193637	472	349		201720	462	432		223468	328	16		231129	377	20		238694	303	409		247268	510	73		254565	261	94		262172	271	338		269692	335	125		276982	338	14		284028	456	70
186369	561	143		193638	472	349		201721	459	434		223469	336	16		231130	377	20		238695	303	409		247269	510	73		254566	265	95		262173	267	343		269693	333	124		276983	343	14		284029	454	71
186370	556	136		193639	472	348		201722	452	436		223470	337	15		231131	377	20		238696	303	409		247270	511	74		254567	268	97		262174	263	347		269694	328	126		276984	346	13		284030	451	72
186371	556	134		193640	472	348		201723	451	437		223471	342	15		231132	377	20		238697	303	409		247271	511	74		254568	274	98		262175	260	352		269695	322	126		276985	350	13		284031	446	74
186372	556	131		193641	472	348		201724	448	438		223472	347	15		231133	377	20		238698	303	409		247272	511	74		254569	279	98		262176	256	357		269696	322	126		276986	353	13		284032	442	74
186373	553	127		193642	472	348		201725	447	439		223473	350	14		231134	377	20		238699	303	409		247273	511	74		254570	283	99		262177	253	360		269697	323	126		276987	355	13		284033	437	75
186374	549	122		193643	472	348		201726	445	440		223474	357	14		231135	377	20		238700	302	409		247274	511	74		254571	288	99		262178	249	366		269698	323	126		276988	358	13		284034	435	75
186375	548	120		193644	472	348		201727	441	440		223475	363	14		231136	377	20		238701	302	409		247275	511	74		254572	293	99		262179	246	372		269699	323	126		276989	358	13		284035	433	75
186376	547	117		193645	471	348		201728	440	441		223476	365	14		231137	377	20		238702	302	410		247276	510	74		254573	301	101		262180	242	377		269700	323	126		276990	359	13		284036	433	75
186377	545	114		193646	472	348		201729	439	441		223477	370	15		231138	377	20		238703	302	409		247277	510	74		254574	302	100		262181	240	382		269701	323	126		276991	362	13		284037	433	75
186378	543	111		193647	472	348		201730	439	442		223478	370	15		231139	378	20		238704	304	409		247278	510	74		254575	307	101		262182	238	386		269702	323	126		276992	365	12		284038	433	75
186379	541	108		193648	472	348		201731	438	443		223479	370	15		231140	378	20		238705	305	407		247279	510	74		254576	313	104		262183	235	391		269703	323	126		276993	366	11		284039	433	75
186380	540	106		193649	472	348		201732	436	444		223480	371	15		231141	378	20		238706	308	403		247280	510	74		254577	318	107		262184	234	394		269704	323	126		276994	371	12		284040	433	75
186381	539	105		193650	472	348		201733	434	445		223481	375	16		231142	378	20		238707	309	403		247281	510	74		254578	322	108		262185	231	400		269705	323	126		276995	376	13		284041	430	75
186382	538	103		193651	472	348		201734	431	446		223482	377	16		231143	378	20		238708	309	401		247282	510	74		254579	327	111		262186	228	404		269706	323	125		276996	375	12		284042	425	74
186383	537	102		193652	472	348		201735	429	447		223483	381	16		231144	378	20		238709	310	402		247283	510	74		254580	332	115		262187	226	408		269707	323	126		276997	381	13		284043	420	70
186384	535	99		193653	472	348		201736	428	448		223484	383	15		231145	378	20		238710	310	401		247284	510	74		254581	337	120		262188	226	410		269708	325	126		276998	387	14		284044	418	67
186385	532	96		193654	472	348		201737	425	449		223485	389	16		231146	378	20		238711	310	401		247285	510	74		254582	341	126		262189	225	411		269709	327	125		276999	390	14		284045	414	62
186386	530	93		193655	472	348		201738	424	449		223486	393	17		231147	378	20		238712	310	401		247286	510	74		254583	345	129		262190	227	414		269710	329	125		277000	394	14		284046	412	57
186387	527	89		193656	472	348		201739	420	450		223487	394	17		231148	378	20		238713	310	401		247287	510	74		254584	350	135		262191	227	415		269711	332	122		277001	401	16		284047	410	51
186388	520	84		193657	472	348		201740	419	450		223488	395	17		231149	378	20		238714	310	400		247288	510	74		254585	353	140		262192	228	416		269712	334	121		277002	405	16		284048	409	41
186389	520	82		193658	472	348		201741	420	448		223489	397	17		231150	378	20		238715	310	400		247289	510	74		254586	356	142		262193	230	417		269713	337	119		277003	412	18		284049	412	36
186390	517	79		193659	472	348		201742	412	451		223490	404	19		231151	378	20		238716	310	399		247290	510	74		254587	359	143		262194	231	417		269714	344	116		277004	418	20		284050	414	32
186391	516	77		193660	472	348		201743	408	453		223491	405	19		231152	378	20		238717	310	399		247291	510	74		254588	363	148		262195	234	418		269715	346	116		277005	423	21		284051	417	29
186392	514	75		193661	472	348		201744	403	453		223492	411	21		231153	377	21		238718	310	399		247292	510	74		254589	367	150		262196	236	420		269716	347	116		277006	428	22		284052	420	28
186393	511	73		193662	472	348		201745	403	454		223493	414	22		231154	377	21		238719	311	400		247293	510	74		254590	370	154		262197	240	423		269717	347	116		277007	437	27		284053	422	28
186394	513	73		193663	472	348		201746	399	454		223494	416	22		231155	376	22		238720	311	400		247294	510	74		254591	371	157		262198	241	424		269718	347	116		277008	438	27		284054	425	26
186395	511	71		193664	472	348		201747	396	454		223495	420	23		231156	376	23		238721	311	400		247295	510	74		254592	375	164		262199	244	426		269719	347	116		277009	443	29		284055	427	26
186396	508	69		193665	472	348		201748	395	455		223496	424	24		231157	376	24		238722	313	399		247296	510	74		254593	377	167		262200	247	428		269720	347	116		277010	446	30		284056	427	26
186397	507	69		193666	472	348		201749	392	456		223497	424	24		231158	376	25		238723	309	391		247297	510	74		254594	378	171		262201	249	430		269721	347	116		277011	449	32		284057	427	26
186398	507	68		193667	472	348		201750	386	457		223498	429	26		231159	376	26		238726	307	365		247298	510	74		254595	380	178		262202	253	433		269722	348	116		277012	452	33		284058	428	27
186399	506	67		193668	472	348		201751	384	456		223499	434	28		231160	376	26		238729	279	401		247299	510	74		254596	381	187		262203	256	435		269723	348	116		277013	456	35		284059	426	44
186400	502	64		193669	472	348		201752	383	456		223500	434	28		231161	376	27		238730	269	406		247300	510	74		254597	380	192		262204	257	435		269724	348	115		277014	458	36		284060	432	61
186401	499	61		193670	472	348		201753	383	456		223501	438	30		231162	376	28		238731	260	397		247301	510	74		254598	379	200		262205	260	436		269725	349	115		277015	463	38		284061	437	62
186402	492	58		193671	472	348		201754	382	456		223502	438	30		231163	375	28		238732	262	399		247302	510	74		254599	378	205		262206	262	436		269726	353	116		277016	467	40		284062	437	63
186403	491	57		193672	472	348		201755	382	457		223503	439	30		231164	376	29		238734	292	381		247303	511	75		254600	378	210		262207	267	437		269727	353	117		277017	471	43		284063	436	64
186404	491	55		193673	472	348		201756	380	457		223504	440	30		231165	378	30		238738	228	394		247304	511	75		254601	378	216		262208	271	436		269728	352	117		277018	472	42		284064	436	64
186405	490	54		193674	473	348		201757	378	457		223505	440	30		231166	380	31		238739	225	390		247305	511	75		254602	376	220		262209	277	437		269729	354	118		277019	474	45		284065	436	64
186406	487	52		193675	473	348		201758	375	458		223506	442	30		231167	382	32		238740	225	390		247306	511	75		254603	374	226		262210	282	437		269730	355	118		277020	474	45		284066	436	64
186407	485	50		193676	473	348		201759	372	458		223507	443	30		231168	383	33		238741	224	390		247307	511	75		254604	374	229		262211	286	436		269731	356	118		277021	474	45		284067	436	64
186408	482	48		193677	473	348		201760	371	458		223508	446	31		231169	385	35		238742	224	390		247308	511	75		254605	372	235		262212	297	436		269732	356	118		277022	474	45		284068	436	64
186409	477	45		193678	473	348		201761	369	458		223509	448	32		231170	388	36		238743	224	390		247309	511	75		254606	370	240		262213	298	437		269733	356	118		277023	474	44		284069	436	64
186410	470	42		193679	473	348		201762	366	458		223510	450	33		231171	391	38		238744	225	390		247310	511	75		254607	370	245		262214	304	437		269734	356	118		277024	474	44		284070	440	63
186411	470	40		193680	473	348		201763	363	459		223511	452	34		231172	395	40		238745	226	393		247311	511	75		254608	368	250		262215	310	436		269735	356	118		277025	475	45		284071	448	62
186412	463	38		193681	473	348		201764	361	459		223512	454	35		231173	400	41		238746	226	394		247312	511	75		254609	365	254		262216	315	437		269736	358	118		277026	475	45		284072	453	62
186413	455	34		193682	473	348		201765	357	459		223513	459	38		231174	403	41		238747	224	395		247313	511	75		254610	362	260		262217	320	438		269737	358	118		277027	474	44		284073	460	61
186414	450	32		193683	473	348		201766	355	458		223514	461	39		231175	412	43		238748	220	398		247314	511	75		254611	360	263		262218	327	437		269738	358	118		277028	474	44		284074	467	61
186415	442	29		193684	473	348		201767	354	458		223515	466	42		231176	417	44		238749	217	400		247315	511	75		254612	354	269		262219	332	438		269739	358	118		277029	474	44		284075	475	62
186416	440	26		193685	473	348		201768	352	458		223516	469	44		231177	417	43		238750	217	399		247316	511	75		254613	351	271		262220	340	439		269740	359	118		277030	474	44		284076	483	64
186417	433	24		193686	473	348		201769	351	458		223517	473	45		231178	422	43		238751	217	399		247317	511	75		254614	345	274		262221	347	439		269741	360	118		277031	474	43		284077	492	69
186418	427	23		193687	472	348		201770	351	459		223518	479	49		231179	428	44		238752	217	401		247318	511	75		254615	341	277		262222	351	440		269742	360	118		277032	475	44		284078	498	72
186419	424	22		193688	472	348		201771	350	459		223519	481	51		231180	430	44		238753	217	401		247319	511	75		254616	335	282		262223	358	440		269743	360	118		277033	477	46		284079	505	77
186420	421	21		193689	472	348		201772	347	458		223520	481	50		231181	431	44		238754	217	401		247320	511	75		254617	330	285		262224	365	440		269744	359	118		277034	481	48		284080	510	81
186421	414	20		193690	472	348		201773	344	458		223521	483	52		231182	435	43		238755	216	401		247321	511	75		254618	325	289		262225	372	440		269745	359	118		277035	483	49		284081	516	85
186422	410	19		193691	472	348		201774	343	459		223522	488	57		231183	442	42		238756	216	401		247322	511	75		254619	319	293		262226	378	441		269746	359	118		277036	488	54		284082	517	88
186423	408	17		193692	472	347		201775	341	459		223523	489	57		231184	445	41		238757	216	401		247323	511	75		254620	314	295		262227	385	439		269747	359	118		277037	489	54		284083	521	89
186424	409	16		193693	472	347		201776	344	457		223524	491	58		231185	445	40		238758	217	403		247324	511	75		254621	309	298		262228	390	440		269748	359	118		277038	491	56		284084	524	90
186425	409	16		193694	472	347		201777	342	456		223525	493	59		231186	446	39		238759	218	404		247325	511	75		254622	303	300		262229	395	440		269749	359	118		277039	494	59		284085	522	87
186426	407	16		193695	472	347		201778	340	456		223526	496	62		231187	446	39		238760	220	407		247326	511	75		254623	296	302		262230	402	438		269750	359	118		277040	495	60		284086	522	87
186427	406	15		193696	472	347		201779	327	456		223527	502	67		231188	447	39		238761	221	407		247327	511	75		254624	289	304		262231	408	437		269751	359	118		277041	496	61		284087	522	87
186428	403	16		193697	472	347		201780	323	456		223528	504	69		231189	448	39		238762	223	410		247328	511	75		254625	283	303		262232	412	437		269752	359	118		277042	497	61		284088	522	88
186429	401	16		193698	472	347		201781	322	456		223529	506	71		231190	448	40		238763	224	413		247329	511	75		254626	277	302		262233	418	435		269753	359	118		277043	500	64		284089	522	88
186430	400	16		193699	472	347		201782	318	456		223530	508	74		231191	450	39		238764	226	415		247330	511	75		254627	268	302		262234	423	434		269754	359	118		277044	502	65		284090	525	91
186431	400	15		193700	472	347		201783	316	456		223531	510	75		231192	451	39		238765	226	417		247331	511	75		254628	260	300		262235	431	432		269755	359	118		277045	505	68		284091	528	93
186432	400	15		193701	471	347		201784	311	455		223532	511	76		231193	451	39		238766	228	419		247332	511	75		254629	255	299		262236	439	428		269756	359	118		277046	507	70		284092	530	95
186433	397	22		193702	472	348		201785	308	454		223533	513	78		231194	451	39		238767	228	420		247333	511	75		254630	247	298		262237	444	426		269757	359	118		277047	510	72		284093	531	97
186434	394	34		193703	472	348		201786	303	453		223534	515	79		231195	451	39		238768	232	423		247334	511	75		254631	243	296		262238	448	424		269758	359	118		277048	512	74		284094	531	96
186437	380	47		193704	472	348		201787	298	451		223535	516	79		231196	451	39		238769	238	426		247335	512	75		254632	237	294		262239	453	421		269759	359	118		277049	513	75		284095	532	98
186438	386	34		193705	472	348		201788	296	450		223536	517	81		231197	450	39		238770	241	426		247336	512	75		254633	232	293		262240	459	418		269760	359	118		277050	517	79		284096	534	100
186439	387	34		193706	472	348		201789	295	449		223537	521	84		231198	449	39		238771	245	429		247337	512	75		254634	228	291		262241	464	417		269761	359	118		277051	520	81		284097	536	102
186440	388	37		193707	472	347		201790	294	449		223538	523	86		231199	449	38		238772	245	429		247338	511	75		254635	220	289		262242	469	414		269762	359	118		277052	524	86		284098	537	103
186441	389	37		193708	472	347		201791	294	449		223539	525	89		231200	450	38		238773	245	429		247339	511	75		254636	214	286		262243	475	412		269763	359	118		277053	526	88		284099	540	107
186442	389	37		193709	472	347		201792	293	449		223540	526	90		231201	450	38		238774	247	429		247340	511	75		254637	208	282		262244	479	411		269764	359	118		277054	529	91		284100	541	109
186443	389	37		193710	472	347		201793	292	449		223541	529	94		231202	449	37		238775	246	429		247341	511	75		254638	205	280		262245	485	409		269765	359	118		277055	533	97		284101	544	113
186444	389	37		193711	472	347		201794	291	449		223542	530	95		231203	448	37		238776	246	429		247342	511	75		254639	198	276		262246	488	408		269766	359	118		277056	537	104		284102	548	121
186445	389	37		193712	472	347		201795	289	449		223543	532	97		231204	447	36		238777	247	429		247343	511	75		254640	194	273		262247	494	405		269767	359	119		277057	537	104		284103	551	125
186446	389	37		193713	472	347		201796	288	449		223544	535	101		231205	446	35		238778	247	427		247344	511	75		254641	189	271		262248	497	405		269768	360	119		277058	538	106		284104	552	128
186447	388	37		193714	472	347		201797	287	449		223545	537	104		231206	446	34		238779	249	425		247345	511	75		254642	183	267		262249	501	402		269769	359	119		277059	540	109		284105	554	130
186448	386	38		193715	472	347		201798	286	449		223546	539	107		231207	445	33		238780	250	426		247346	510	74		254643	179	263		262250	504	400		269770	358	120		277060	541	109		284106	547	126
186449	385	38		193716	472	347		201799	284	448		223547	542	112		231208	443	34		238781	250	426		247347	510	74		254644	171	258		262251	507	398		269771	358	120		277061	543	109		284107	549	129
186450	385	38		193717	472	348		201800	281	447		223548	545	116		231209	441	34		238782	251	423		247348	510	74		254645	167	254		262252	509	396		269772	360	121		277062	544	111		284108	549	133
186451	385	37		193718	472	348		201801	281	447		223549	548	122		231210	440	33		238783	255	420		247349	510	74		254646	164	250		262253	508	392		269773	360	121		277063	545	113		284109	549	132
186452	384	40		193719	472	347		201802	280	447		223550	550	125		231211	439	33		238784	256	420		247350	511	75		254647	161	244		262254	510	392		269774	360	121		277064	547	116		284110	545	134
186453	384	39		193720	472	348		201803	273	444		223551	553	130		231212	439	32		238785	259	417		247351	511	75		254648	160	239		262255	511	391		269775	360	121		277065	550	120		284111	543	137
186454	384	38		193721	472	347		201804	272	443		223552	557	137		231213	438	33		238786	265	417		247352	511	75		254649	159	233		262256	511	391		269776	360	121		277066	552	125		284112	537	140
186455	384	38		193722	472	347		201805	268	441		223553	559	142		231214	437	35		238787	267	420		247353	511	75		254650	156	226		262257	514	389		269777	360	121		277067	553	128		284113	533	140
186456	384	38		193723	472	347		201806	267	441		223554	561	145		231215	435	33		238788	275	421		247354	511	75		254651	156	222		262258	514	385		269778	360	121		277068	555	131		284114	527	143
186457	384	39		193724	472	347		201807	265	440		223555	563	152		231216	434	33		238789	278	421		247355	511	75		254652	152	211		262259	515	386		269779	360	121		277069	557	136		284115	524	140
186458	384	39		193725	472	347		201808	261	438		223556	564	155		231217	432	31		238790	282	423		247356	511	75		254653	150	206		262260	515	386		269780	360	121		277070	558	136		284116	521	135
186459	384	40		193726	472	347		201809	255	435		223557	566	158		231218	429	29		238791	288	426		247357	511	75		254654	150	201		262261	515	384		269781	361	125		277071	559	138		284117	519	133
186460	384	39		193727	472	348		201810	252	433		223558	568	164		231219	428	29		238792	293	428		247358	511	75		254655	149	195		262262	514	383		269782	361	130		277072	562	143		284118	514	130
186461	384	38		193728	472	347		201811	251	432		223559	569	168		231220	427	29		238793	297	430		247359	511	75		254656	147	186		262263	514	382		269783	360	136		277073	563	146		284119	509	126
186462	384	38		193729	472	347		201812	248	430		223560	570	172		231221	426	29		238794	300	434		247360	511	75		254657	147	179		262264	514	382		269784	358	139		277074	565	153		284120	505	122
186463	384	39		193730	472	347		201813	247	430		223561	570	173		231222	425	29		238795	304	439		247361	511	75		254658	146	172		262265	514	382		269785	357	141		277075	566	158		284121	499	118
186464	384	39		193731	472	348		201814	247	431		223562	572	177		231223	425	29		238796	306	445		247362	511	75		254659	146	170		262266	516	379		269786	355	145		277076	568	162		284122	495	114
186465	384	39		193732	472	347		201815	240	426		223563	573	179		231224	425	30		238797	308	448		247363	511	75		254660	149	169		262267	518	376		269787	352	151		277077	569	167		284123	492	110
186466	384	39		193733	472	347		201816	238	425		223564	574	184		231225	424	30		238798	311	452		247364	511	75		254661	151	168		262268	520	372		269788	350	154		277078	570	170		284124	485	106
186467	384	39		193734	472	348		201817	236	425		223565	574	187		231226	423	29		238799	312	450		247365	511	75		254662	151	167		262269	521	369		269789	343	157		277079	572	178		284125	480	101
186468	384	38		193735	472	348		201818	232	422		223566	575	190		231227	420	26		238800	315	450		247366	511	75		254663	151	166		262270	523	366		269790	339	157		277080	573	182		284126	473	95
186469	384	38		193736	472	348		201819	230	420		223567	576	191		231228	419	26		238801	317	450		247367	511	75		254664	152	166		262271	526	364		269791	335	157		277081	575	186		284127	469	90
186470	384	39		193737	472	347		201820	229	419		223568	577	196		231229	419	26		238802	324	451		247368	511	75		254665	153	164		262272	528	361		269792	331	158		277082	576	192		284128	466	85
186471	384	39		193738	472	347		201821	229	418		223569	577	199		231230	419	26		238803	329	451		247369	511	75		254666	155	160		262273	531	358		269793	326	159		277083	577	192		284129	462	79
186472	383	39		193739	472	347		201822	228	416		223570	578	201		231231	419	26		238804	336	453		247370	511	75		254667	158	157		262274	533	355		269794	322	160		277084	577	198		284130	458	72
186473	383	39		193740	472	347		201823	228	416		223571	578	205		231232	419	27		238805	343	453		247371	511	75		254668	161	153		262275	536	351		269795	319	161		277085	579	200		284131	457	68
186474	383	39		193741	472	347		201824	226	416		223572	579	213		231233	419	27		238806	350	454		247372	511	75		254669	163	151		262276	538	347		269796	317	162		277086	579	199		284132	452	62
186475	383	39		193742	472	347		201825	225	416		223573	579	217		231234	418	26		238807	355	456		247373	511	75		254670	165	148		262277	540	343		269797	316	162		277087	579	201		284133	449	56
186476	383	39		193743	472	347		201826	224	416		223574	580	218		231235	417	25		238808	364	457		247374	511	75		254671	167	145		262278	543	338		269798	315	162		277088	579	201		284134	447	53
186477	383	39		193744	472	347		201827	222	415		223575	581	222		231236	416	22		238809	369	456		247375	511	75		254672	171	139		262279	545	335		269799	315	162		277089	579	201		284135	443	48
186478	383	39		193745	472	347		201828	221	415		223576	581	226		231237	416	23		238810	372	455		247376	511	75		254673	174	135		262280	546	330		269800	315	162		277090	580	201		284136	440	46
186479	383	39		193746	472	347		201829	220	415		223577	581	231		231238	418	23		238811	374	454		247377	511	75		254674	176	129		262281	549	325		269801	315	162		277091	578	200		284137	435	40
186480	383	40		193747	472	347		201830	218	413		223578	581	238		231239	416	22		238812	376	455		247378	511	75		254675	179	123		262282	552	321		269802	315	162		277092	566	202		284138	432	35
186481	383	40		193748	472	347		201831	216	412		223579	582	242		231240	416	21		238813	381	453		247379	511	75		254676	182	119		262283	555	316		269803	314	163		277093	567	203		284139	429	31
186482	383	39		193749	472	347		201832	213	408		223580	581	248		231241	416	20		238814	384	453		247380	511	75		254677	184	113		262284	557	311		269804	314	163		277094	567	203		284140	427	30
186483	383	39		193750	472	347		201833	211	407		223581	581	254		231242	416	19		238815	389	449		247381	511	75		254678	188	107		262285	560	307		269805	314	163		277095	566	205		284141	426	30
186484	383	39		193751	472	347		201834	209	406		223582	581	259		231243	414	18		238816	395	447		247382	511	75		254679	191	102		262286	563	303		269806	314	163		277096	564	208		284142	426	32
186485	383	39		193752	472	347		201835	208	404		223583	580	266		231244	414	18		238817	400	447		247383	511	75		254680	193	97		262287	564	299		269807	314	163		277097	563	210		284143	425	35
186486	383	39		193753	472	347		201836	205	402		223584	578	274		231245	414	18		238818	406	443		247384	511	75		254681	195	90		262288	565	295		269808	315	163		277098	562	213		284144	425	37
186487	383	40		193754	472	347		201837	203	399		223585	577	280		231246	413	18		238819	411	439		247385	511	75		254682	198	85		262289	567	292		269809	315	163		277099	561	218		284145	421	38
186488	383	40		193755	473	348		201838	202	397		223586	577	284		231247	413	18		238820	415	437		247386	511	75		254683	200	85		262290	569	287		269810	315	163		277100	559	222		284146	417	41
186489	382	38		193756	473	348		201839	201	397		223587	576	291		231248	413	18		238821	420	433		247387	511	75		254684	202	85		262291	570	283		269811	315	163		277101	558	226		284147	416	43
186490	382	37		193757	473	348		201840	200	397		223588	574	297		231249	413	18		238822	427	428		247388	511	75		254685	204	83		262292	571	278		269812	315	163		277102	558	230		284148	410	47
186491	382	37		193758	472	348		201841	199	397		223589	571	306		231250	413	18		238823	431	427		247389	511	75		254686	206	81		262293	571	277		269813	315	162		277103	558	234		284149	407	49
186492	382	37		193759	472	348		201842	195	393		223590	570	310		231251	413	18		238824	436	423		247390	511	75		254687	209	80		262294	570	275		269814	315	163		277104	558	237		284150	403	52
186493	382	37		193760	472	348		201843	195	392		223591	569	312		231252	413	18		238825	443	418		247391	511	75		254688	212	79		262295	570	274		269815	315	163		277105	561	240		284151	400	53
186494	382	37		193761	472	348		201844	194	390		223592	569	312		231253	413	18		238826	448	416		247392	511	75		254689	217	76		262296	571	270		269816	315	163		277106	563	242		284152	396	56
186495	383	39		193762	472	348		201845	194	390		223593	569	312		231254	413	18		238827	451	412		247393	511	75		254690	222	75		262297	571	267		269817	315	163		277107	565	243		284153	392	57
186496	383	40		193763	472	347		201846	194	388		223594	569	312		231255	413	18		238828	456	408		247394	511	74		254691	227	74		262298	569	265		269818	315	163		277108	567	244		284154	387	58
186497	383	40		193764	472	347		201847	193	387		223595	567	313		231256	413	18		238829	463	403		247395	511	74		254692	232	72		262299	568	262		269819	315	163		277109	572	249		284155	383	58
186498	383	40		193765	471	347		201848	192	386		223596	567	313		231257	413	18		238830	466	400		247396	511	74		254693	237	70		262300	567	260		269820	315	163		277110	573	249		284156	377	60
186499	383	39		193766	471	347		201849	189	387		223597	568	313		231258	413	18		238831	471	396		247397	511	74		254694	241	69		262301	566	257		269821	315	163		277111	574	250		284157	374	59
186500	383	38		193767	471	347		201850	188	388		223598	568	313		231259	413	18		238832	477	392		247398	511	74		254695	243	68		262302	566	255		269822	315	163		277112	572	252		284158	366	61
186501	383	39		193768	472	348		201851	188	387		223599	569	314		231260	413	18		238833	480	389		247399	510	73		254696	248	66		262303	566	253		269823	315	162		277113	572	252		284159	362	59
186502	383	39		193769	472	348		201852	189	386		223600	568	315		231261	411	18		238834	485	385		247400	510	73		254697	252	63		262304	566	248		269824	315	162		277114	574	252		284160	358	56
186503	383	39		193770	472	348		201853	189	384		223601	569	315		231262	410	18		238835	490	381		247401	510	73		254698	257	60		262305	566	244		269825	315	162		277115	574	250		284161	351	52
186504	383	39		193771	472	348		201854	188	382		223602	568	315		231263	410	17		238836	496	376		247402	510	73		254699	260	59		262306	566	239		269826	315	162		277116	570	249		284162	348	50
186505	383	38		193772	472	347		201855	187	385		223603	567	316		231264	410	17		238837	504	372		247403	510	73		254700	265	56		262307	565	233		269827	315	162		277117	570	254		284163	344	47
186506	383	38		193773	471	347		201856	187	386		223604	567	317		231265	410	17		238838	508	369		247404	510	73		254701	267	54		262308	564	229		269828	315	162		277118	560	275		284164	339	44
186507	383	38		193774	471	347		201857	187	386		223605	568	318		231266	410	17		238839	512	365		247405	510	73		254702	273	51		262309	565	221		269829	314	163		277119	556	273		284165	334	42
186508	383	38		193775	471	347		201858	187	386		223606	567	319		231267	410	17		238840	519	361		247406	510	73		254703	277	50		262310	565	220		269830	314	163		277120	556	274		284166	328	39
186509	383	38		193776	471	347		201859	187	385		223607	566	321		231268	410	17		238841	523	356		247407	510	73		254704	281	48		262311	564	216		269831	314	163		277121	555	272		284167	324	37
186510	383	38		193777	473	348		201860	187	385		223608	566	324		231269	410	17		238842	529	350		247408	510	73		254705	286	45		262312	563	212		269832	314	163		277122	555	274		284168	320	36
186511	382	37		193778	472	348		201861	186	386		223609	564	327		231270	410	17		238843	532	347		247409	509	73		254706	292	44		262313	563	205		269833	314	163		277123	553	278		284169	316	34
186512	382	37		193779	472	348		201862	187	384		223610	564	328		231271	406	17		238844	534	342		247410	509	73		254707	297	41		262314	563	205		269834	314	163		277124	553	278		284170	313	32
186513	382	38		193780	471	347		201863	188	383		223611	561	332		231272	406	17		238845	537	336		247411	509	73		254708	303	39		262315	563	198		269835	314	163		277125	555	276		284171	307	30
186514	382	37		193781	471	347		201864	188	384		223612	560	334		231273	405	17		238846	542	330		247412	510	74		254709	309	38		262316	563	198		269836	314	163		277126	553	274		284172	303	30
186515	383	38		193782	471	347		201865	189	384		223613	560	336		231274	405	17		238847	544	324		247413	510	74		254710	315	35		262317	562	191		269837	314	163		277127	552	273		284173	301	29
186516	383	38		193783	471	347		201866	190	382		223614	558	339		231275	405	17		238848	548	318		247414	510	74		254711	319	34		262318	561	187		269838	314	162		277128	551	278		284174	299	29
186517	383	39		193784	471	347		201867	192	381		223615	556	342		231276	405	17		238849	552	312		247415	510	74		254712	326	33		262319	559	182		269839	314	162		277129	550	279		284175	296	30
186518	383	39		193785	471	347		201868	193	379		223616	554	345		231277	405	17		238850	553	307		247416	510	74		254713	332	32		262320	558	176		269840	314	162		277130	551	280		284176	292	32
186519	383	41		193786	471	347		201869	194	378		223617	553	347		231278	405	17		238851	556	298		247417	510	74		254714	338	32		262321	556	172		269841	314	162		277131	546	282		284177	290	35
186520	383	40		193787	471	347		201870	194	377		223618	551	350		231279	405	18		238852	559	295		247418	510	74		254715	344	35		262322	554	167		269842	314	162		277132	534	285		284178	287	39
186521	383	40		193788	471	347		201871	194	377		223619	550	353		231280	405	17		238853	560	290		247419	510	74		254716	347	36		262323	553	164		269843	314	162		277133	529	288		284179	284	44
186522	382	39		193789	471	347		201872	194	377		223620	546	358		231281	405	17		238854	562	283		247420	510	74		254717	352	39		262324	552	159		269844	314	162		277134	522	286		284180	282	47
186523	382	40		193790	471	347		201873	194	378		223621	542	363		231282	405	17		238855	565	275		247421	510	74		254718	357	42		262325	549	153		269845	314	162		277135	523	285		284181	278	52
186524	382	40		193791	471	347		201874	195	377		223622	541	366		231283	404	17		238856	564	271		247422	510	74		254719	364	44		262326	547	147		269846	313	162		277136	523	286		284182	277	56
186525	382	40		193792	471	347		201875	195	377		223623	538	370		231284	404	16		238857	567	263		247423	510	74		254720	368	45		262327	546	143		269848	294	156		277137	524	290		284183	274	59
186526	382	40		193793	471	347		201876	196	376		223624	532	376		231285	404	16		238858	569	258		247424	510	74		254721	375	47		262328	544	139		269849	295	157		277138	524	289		284184	270	62
186527	382	40		193794	471	347		201877	197	375		223625	530	379		231286	403	16		238859	571	250		247425	510	74		254722	379	47		262329	542	135		269850	295	157		277139	524	289		284185	268	66
186528	382	40		193795	471	347		201878	197	374		223626	526	384		231287	403	16		238860	572	245		247426	510	74		254723	383	48		262330	540	129		269851	295	157		277140	524	289		284186	266	70
186529	382	39		193796	471	347		201879	199	373		223627	520	389		231288	403	16		238861	573	241		247427	510	74		254724	388	50		262331	537	122		269852	295	157		277141	524	288		284187	264	75
186530	382	40		193797	471	347		201880	202	371		223628	518	393		231289	402	16		238862	573	234		247428	510	74		254725	394	51		262332	534	118		269853	295	157		277142	524	288		284188	261	82
186531	382	40		193798	471	347		201881	204	369		223629	511	399		231290	402	15		238863	573	226		247429	510	74		254726	400	53		262333	532	113		269854	295	157		277143	524	288		284189	261	87
186532	382	39		193799	471	347		201882	207	366		223630	506	403		231291	400	15		238864	574	218		247430	510	74		254727	400	54		262334	530	110		269855	295	156		277144	524	288		284190	261	93
186533	382	39		193800	471	347		201883	208	364		223631	503	406		231292	400	15		238865	574	213		247431	510	74		254728	407	56		262335	526	106		269856	295	156		277145	524	288		284191	261	100
186534	382	39		193801	471	347		201884	212	359		223632	501	407		231293	399	15		238866	574	206		247432	510	74		254729	408	56		262336	523	101		269857	295	156		277146	524	289		284192	262	106
186535	382	39		193802	471	347		201885	214	354		223633	501	407		231294	399	15		238867	574	205		247433	510	74		254730	412	57		262337	519	94		269858	295	156		277147	524	289		284193	263	113
186536	382	40		193803	471	347		201886	215	350		223634	501	407		231295	399	15		238868	574	200		247434	510	74		254731	417	59		262338	517	93		269859	295	156		277148	523	288		284194	265	119
186537	382	40		193804	471	347		201887	217	345		223635	501	408		231296	399	15		238869	572	196		247435	510	74		254732	422	59		262339	514	91		269860	295	156		277149	522	286		284195	268	125
186538	382	40		193805	471	347		201888	218	341		223636	499	409		231297	399	15		238870	572	190		247436	510	74		254733	429	60		262340	511	87		269861	295	156		277150	522	286		284196	269	128
186539	382	40		193806	471	347		201889	218	337		223637	498	411		231298	399	15		238871	570	187		247437	510	74		254734	437	61		262341	511	87		269862	295	156		277151	522	286		284197	271	133
186540	382	40		193807	471	347		201890	219	332		223638	495	414		231299	399	15		238872	570	180		247438	510	74		254735	441	59		262342	510	86		269863	292	159		277152	521	285		284198	273	138
186541	382	40		193808	471	347		201891	220	330		223639	492	416		231300	398	16		238873	568	172		247439	510	74		254736	442	58		262343	506	81		269864	289	159		277153	517	285		284199	273	142
186542	382	40		193809	471	347		201892	220	327		223640	490	418		231301	398	15		238874	565	172		247440	510	74		254737	443	56		262344	504	80		269865	287	156		277154	511	285		284200	274	147
186543	381	40		193810	471	347		201893	221	322		223641	486	420		231302	398	16		238875	564	167		247441	510	74		254738	444	55		262345	500	76		269866	284	154		277155	508	284		284201	276	153
186544	380	40		193811	471	347		201894	221	319		223642	483	422		231303	398	16		238876	562	163		247442	510	74		254739	444	53		262346	499	76		269867	282	152		277156	505	282		284202	277	158
186545	379	40		193812	471	347		201895	222	311		223643	478	424		231304	398	16		238877	560	155		247443	510	74		254740	446	51		262347	499	75		269868	278	150		277157	504	280		284203	277	162
186546	379	40		193813	471	347		201896	222	308		223644	475	427		231305	398	16		238878	559	153		247444	510	74		254741	447	49		262348	498	75		269869	275	147		277158	502	276		284204	279	167
186547	378	40		193814	471	347		201897	223	301		223645	472	429		231306	398	16		238879	557	146		247445	510	75		254742	449	46		262349	496	72		269870	273	146		277159	502	275		284205	281	171
186548	379	40		193815	471	347		201898	224	295		223646	471	430		231307	398	16		238880	554	142		247446	510	75		254743	450	45		262350	494	70		269871	268	142		277160	501	273		284206	283	177
186549	379	40		193816	471	347		201899	224	291		223647	468	432		231308	398	16		238881	552	135		247447	510	75		254744	450	44		262351	493	70		269872	265	139		277161	499	271		284207	285	181
186550	379	40		193817	471	347		201900	225	281		223648	465	433		231309	398	16		238882	551	136		247448	510	75		254745	450	44		262352	491	69		269873	264	140		277162	497	267		284208	288	187
186551	378	40		193818	471	347		201901	224	280		223649	460	433		231310	398	16		238883	550	134		247449	510	75		254746	450	43		262353	491	70		269874	262	140		277163	496	264		284209	289	193
186552	378	40		193819	471	347		201902	224	276		223650	459	435		231311	398	16		238884	547	128		247450	510	75		254747	450	43		262354	489	69		269875	262	140		277164	495	262		284210	294	200
186553	378	40		193820	471	347		201903	224	266		223651	458	436		231312	398	16		238885	545	125		247451	510	75		254748	450	43		262355	486	66		269876	259	138		277165	493	259		284211	297	205
186554	378	40		193821	471	347		201904	223	260		223652	457	437		231313	398	16		238886	544	124		247452	510	75		254749	450	43		262356	484	64		269877	258	137		277166	493	258		284212	298	210
186555	378	40		193822	471	347		201905	221	257		223653	454	438		231314	398	16		238887	543	119		247453	510	75		254750	450	43		262357	483	65		269878	256	135		277167	493	258		284213	302	216
186556	378	40		193823	471	347		201906	219	255		223654	452	439		231315	398	16		238888	541	115		247454	510	75		254751	450	43		262358	478	65		269879	255	135		277168	493	258		284214	305	220
186557	378	40		193824	471	347		201907	216	251		223655	449	440		231316	398	16		238889	540	116		247455	510	75		254752	450	44		262359	476	66		269880	254	135		277169	493	258		284215	308	225
186558	378	40		193825	471	347		201908	212	245		223656	445	442		231317	398	16		238890	537	114		247456	510	75		254753	450	43		262360	475	66		269881	252	134		277170	493	258		284216	313	231
186559	378	40		193826	471	347		201909	209	241		223657	441	443		231318	398	16		238891	533	113		247457	510	75		254754	450	42		262361	470	65		269882	250	133		277171	493	258		284217	318	236
186560	379	40		193827	471	347		201910	207	238		223658	438	444		231319	398	16		238892	529	111		247458	510	75		254755	449	41		262362	470	65		269883	248	132		277172	493	258		284218	322	242
186561	378	40		193828	471	347		201911	201	230		223659	433	445		231320	398	16		238893	524	108		247459	509	75		254756	448	41		262363	470	65		269884	246	129		277173	493	258		284219	327	246
186562	378	40		193829	471	348		201912	198	227		223660	428	446		231321	398	16		238894	519	105		247460	509	75		254757	447	40		262364	470	65		269885	243	126		277174	493	258		284220	332	251
186563	380	41		193830	471	347		201913	194	222		223661	424	448		231322	398	16		238895	516	103		247461	509	75		254758	446	40		262365	470	65		269886	240	123		277175	493	258		284221	335	256
186564	380	41		193831	471	347		201914	189	216		223662	420	449		231323	398	16		238896	514	101		247462	509	75		254759	447	40		262366	470	65		269887	237	119		277176	493	258		284222	342	262
186565	380	41		193832	471	347		201915	186	213		223663	415	450		231324	398	16		238897	509	97		247463	509	75		254760	450	39		262367	470	65		269888	234	115		277177	493	258		284223	345	265
186566	380	41		193833	471	347		201916	182	208		223664	412	451		231325	398	16		238898	507	91		247464	509	75		254761	449	39		262368	470	65		269889	230	110		277178	493	258		284224	350	271
186567	380	41		193834	471	347		201917	176	202		223665	407	453		231326	398	16		238899	507	87		247465	509	75		254762	449	38		262369	470	65		269890	227	105		277179	493	258		284225	357	275
186568	380	41		193835	471	347		201918	171	197		223666	403	454		231327	398	16		238900	508	82		247466	509	75		254763	449	38		262370	470	65		269891	224	98		277180	493	258		284226	361	281
186569	380	41		193836	471	347		201919	167	195		223667	399	454		231328	397	16		238901	508	80		247467	509	75		254764	449	38		262371	470	65		269892	223	93		277181	493	258		284227	365	286
186570	380	41		193837	471	347		201920	162	191		223668	400	455		231329	397	16		238902	508	81		247468	509	75		254765	449	38		262372	471	65		269893	223	90		277182	493	258		284228	372	290
186571	380	41		193838	471	347		201921	159	188		223669	394	455		231330	397	16		238903	507	80		247469	509	75		254766	449	38		262373	471	65		269894	222	82		277183	493	258		284229	376	294
186572	380	42		193839	471	347		201922	153	185		223670	394	456		231331	397	16		238904	507	79		247470	510	76		254767	449	37		262374	471	65		269895	221	76		277184	493	258		284230	378	297
186573	380	42		193840	469	344		201923	150	182		223671	392	456		231332	397	15		238905	503	82		247471	510	76		254768	449	37		262375	471	65		269896	223	73		277185	493	258		284231	384	301
186574	380	42		193841	467	342		201924	149	181		223672	390	456		231333	397	15		238906	500	84		247472	510	75		254769	449	37		262376	471	65		269897	224	73		277186	493	257		284232	390	307
186575	380	42		193842	464	340		201925	146	179		223673	388	456		231334	398	15		238907	505	87		247473	510	75		254770	449	37		262377	471	65		269898	224	70		277187	493	257		284233	393	311
186576	380	42		193843	462	340		201926	147	180		223674	387	456		231335	398	15		238908	507	84		247474	510	75		254771	449	37		262378	471	65		269899	224	68		277188	493	258		284234	398	314
186577	380	42		193844	458	339		201927	145	180		223675	386	457		231336	399	15		238909	506	83		247475	510	75		254772	449	37		262379	471	65		269900	225	65		277189	493	258		284235	403	320
186578	381	42		193845	454	337		201928	144	180		223676	380	456		231337	399	15		238910	505	82		247476	510	75		254773	449	37		262380	471	65		269901	226	64		277190	494	258		284236	408	325
186579	381	42		193846	452	335		201929	142	180		223677	380	457		231338	399	15		238911	505	82		247477	510	75		254774	449	37		262381	471	65		269902	227	63		277191	494	257		284237	414	329
186580	381	42		193847	447	332		201930	142	180		223678	377	457		231339	399	15		238912	505	81		247478	510	75		254775	449	37		262382	471	65		269903	227	62		277192	494	256		284238	419	335
186581	381	42		193848	449	332		201931	141	180		223679	375	457		231340	399	15		238913	505	81		247479	510	75		254776	449	37		262383	471	65		269904	227	62		277193	495	254		284239	425	340
186582	381	42		193849	446	329		201932	141	179		223680	371	458		231341	399	15		238914	505	81		247480	510	75		254777	449	37		262384	471	65		269905	227	61		277194	495	253		284240	429	346
186583	363	49		193850	440	323		201933	141	180		223681	367	459		231342	398	16		238915	505	81		247481	510	75		254778	449	37		262385	471	65		269906	227	60		277195	495	253		284241	432	355
186584	357	51		193851	441	324		201934	137	183		223682	362	458		231343	397	16		238916	505	81		247482	510	75		254779	448	37		262386	471	65		269907	227	60		277196	495	252		284242	434	361
186585	357	52		193852	441	323		201935	136	183		223683	359	459		231344	397	16		238917	505	81		247483	510	75		254780	448	37		262387	471	65		269908	227	60		277197	495	251		284243	436	369
186586	357	51		193853	440	320		201936	137	183		223684	355	459		231345	397	16		238918	502	80		247484	510	75		254781	448	36		262388	471	65		269909	228	61		277198	495	251		284244	436	375
186587	357	51		193854	439	318		201937	137	183		223685	353	459		231346	397	16		238919	500	79		247485	510	75		254782	448	36		262389	471	65		269910	228	62		277199	495	251		284245	438	380
186588	357	51		193855	438	316		201938	137	185		223686	347	458		231347	397	16		238920	497	79		247486	510	75		254783	448	36		262390	471	65		269911	227	62		277200	495	251		284246	439	388
186589	357	51		193856	437	314		201939	136	186		223687	345	459		231348	397	16		238921	491	77		247487	510	75		254784	448	36		262391	471	65		269912	226	61		277201	495	251		284247	440	397
186590	357	51		193857	437	313		201940	136	186		223688	340	458		231349	397	16		238922	488	74		247488	510	75		254785	447	36		262392	471	65		269913	226	62		277202	495	251		284248	441	403
186591	357	51		193858	436	310		201941	136	187		223689	335	456		231350	397	16		238923	481	70		247489	510	75		254786	447	36		262393	471	65		269914	225	62		277203	495	252		284249	439	407
186592	357	51		193859	436	309		201942	136	187		223690	331	456		231351	397	16		238924	475	65		247490	510	75		254787	447	36		262394	471	65		269915	225	62		277204	495	252		284250	439	415
186593	357	49		193860	435	307		201943	136	187		223691	326	455		231352	397	16		238925	474	64		247491	510	75		254788	447	36		262395	471	65		269916	225	63		277205	495	252		284251	438	422
186594	357	49		193861	435	305		201944	136	187		223692	323	455		231353	397	16		238926	473	63		247492	510	75		254789	447	36		262396	471	65		269917	225	65		277206	495	252		284252	437	429
186595	357	49		193862	434	301		201945	136	188		223693	319	454		231354	397	16		238927	473	63		247493	510	75		254790	447	36		262397	471	65		269918	225	62		277207	495	252		284253	437	435
186596	357	50		193863	434	301		201946	136	188		223694	317	454		231355	397	15		238928	473	63		247494	510	75		254791	447	36		262398	471	65		269919	224	63		277208	495	252		284254	437	437
186597	357	50		193864	432	297		201947	135	188		223695	313	453		231356	397	16		238929	473	63		247495	510	75		254792	448	36		262399	471	65		269920	225	66		277209	495	252		284255	435	438
186598	357	50		193865	432	298		201948	136	189		223696	308	452		231357	397	16		238930	473	63		247496	510	75		254793	447	37		262400	471	65		269921	224	68		277210	495	253		284256	433	439
186599	357	51		193866	432	297		201949	136	189		223697	302	450		231358	397	16		238931	473	63		247497	510	75		254794	446	37		262401	471	65		269922	223	70		277211	495	252		284257	431	440
186600	357	52		193867	432	298		201950	136	190		223698	297	449		231359	397	16		238932	473	63		247498	510	75		254795	446	37		262402	471	65		269923	223	74		277212	495	252		284258	426	442
186601	356	50		193868	432	297		201951	136	191		223699	293	448		231360	397	15		238933	473	63		247499	510	75		254796	446	37		262403	471	65		269924	222	76		277213	495	252		284259	424	443
186602	356	51		193869	432	297		201952	135	191		223700	290	446		231361	398	15		238934	473	63		247500	510	75		254797	447	37		262404	471	65		269925	222	78		277214	495	252		284260	420	445
186603	355	49		193870	432	297		201953	135	192		223701	289	446		231362	399	15		238935	473	63		247501	510	75		254798	447	37		262405	471	65		269926	224	84		277215	495	252		284261	418	446
186604	354	49		193871	431	295		201954	135	193		223702	286	444		231363	399	15		238936	471	62		247502	510	75		254799	446	38		262406	471	65		269927	223	88		277216	495	252		284262	415	447
186605	354	48		193872	431	294		201955	135	194		223703	284	443		231364	399	15		238937	468	59		247503	510	75		254800	446	38		262407	471	65		269928	222	91		277217	495	252		284263	413	447
186606	354	49		193873	431	294		201956	134	193		223704	284	443		231365	398	16		238938	465	57		247504	510	75		254801	446	38		262408	471	65		269929	223	96		277218	495	253		284264	410	447
186607	354	49		193874	430	296		201957	134	194		223705	283	443		231366	397	16		238939	463	57		247505	510	75		254802	446	38		262409	471	65		269930	224	100		277219	495	252		284265	410	445
186608	354	49		193875	430	294		201958	134	195		223706	282	443		231367	397	16		238940	461	56		247506	510	75		254803	446	38		262410	471	66		269931	223	105		277220	495	253		284266	404	446
186609	354	49		193876	430	292		201959	133	196		223707	281	444		231368	397	16		238941	460	55		247507	510	75		254804	446	38		262411	471	66		269932	225	114		277221	495	253		284267	406	447
186610	354	49		193877	431	288		201960	133	197		223708	280	444		231369	397	16		238942	460	55		247508	510	75		254805	446	38		262412	471	66		269933	226	114		277222	496	253		284268	407	447
186611	353	49		193878	432	287		201961	133	198		223709	278	444		231370	397	16		238943	460	55		247509	510	75		254806	446	38		262413	471	66		269934	227	119		277223	496	254		284269	401	442
186612	352	49		193879	435	285		201962	133	200		223710	275	442		231371	397	16		238944	460	55		247510	510	75		254807	446	38		262414	471	66		269935	229	124		277224	496	255		284270	402	442
186613	351	50		193880	437	284		201963	133	203		223711	272	441		231372	397	16		238945	460	55		247511	510	75		254808	446	38		262415	471	66		269936	231	128		277225	496	255		284271	403	445
186614	351	50		193881	440	283		201964	132	203		223712	268	439		231373	397	16		238946	460	55		247512	510	75		254809	446	38		262416	471	66		269937	234	135		277226	496	255		284272	403	445
186615	350	50		193882	441	283		201965	132	207		223713	264	437		231374	397	16		238947	456	52		247513	510	75		254810	446	38		262417	471	66		269938	237	139		277227	496	256		284273	403	444
186616	347	50		193883	441	283		201966	132	210		223714	263	436		231375	397	16		238948	454	51		247514	510	75		254811	446	38		262418	471	66		269939	240	140		277228	496	256		284274	403	443
186617	346	50		193884	443	283		201967	132	211		223715	257	433		231376	397	16		238949	451	47		247515	510	75		254812	446	38		262419	471	66		269940	245	146		277229	496	256		284275	403	441
186618	344	50		193885	446	281		201968	132	214		223716	256	433		231377	397	15		238950	447	41		247516	510	75		254813	446	38		262420	471	66		269941	246	150		277230	496	256		284276	405	439
186619	344	51		193886	449	281		201969	132	213		223717	252	431		231378	397	14		238951	445	40		247517	510	75		254814	446	38		262421	471	66		269942	250	152		277231	496	256		284277	404	436
186620	343	51		193887	454	279		201970	133	214		223718	247	427		231379	394	14		238952	442	35		247518	510	75		254815	446	38		262422	471	66		269943	254	156		277232	496	256		284278	404	434
186621	341	51		193888	457	278		201971	133	214		223719	245	426		231380	393	14		238953	440	36		247519	510	75		254816	446	38		262423	471	66		269944	257	159		277233	496	256		284279	403	432
186622	341	51		193889	459	279		201972	133	214		223720	245	427		231381	392	14		238954	441	38		247520	510	75		254817	446	38		262424	471	66		269945	261	162		277234	496	256		284280	402	430
186623	342	51		193890	465	279		201973	133	214		223721	240	424		231382	388	15		238955	443	38		247521	510	75		254818	446	38		262425	471	66		269946	266	165		277235	496	256		284281	401	429
186624	343	51		193891	472	277		201974	134	215		223722	236	421		231383	388	14		238956	446	41		247522	510	75		254819	446	37		262426	471	66		269947	269	169		277236	496	255		284282	401	428
186625	343	51		193892	475	278		201975	133	215		223723	233	419		231384	387	14		238957	448	42		247523	510	75		254820	446	37		262427	471	66		269948	275	172		277237	496	255		284283	401	429
186626	343	51		193893	482	280		201976	133	215		223724	230	418		231385	386	14		238958	449	41		247524	510	75		254821	446	37		262428	471	66		269949	280	174		277238	496	255		284284	401	429
186627	343	51		193894	480	281		201977	134	216		223725	225	413		231386	384	13		238959	450	41		247525	510	75		254822	446	37		262429	471	66		269950	287	178		277239	496	255		284285	401	429
186628	342	52		193895	487	281		201978	134	217		223726	221	410		231387	383	13		238960	450	41		247526	509	75		254823	447	37		262430	471	66		269951	290	178		277240	496	254		284286	401	429
186629	342	52		193896	493	282		201979	134	214		223727	218	408		231388	383	13		238961	450	41		247527	509	75		254824	446	38		262431	471	66		269952	297	181		277241	496	255		284287	401	427
186630	342	52		193897	496	282		201980	134	213		223728	215	406		231389	381	14		238962	449	39		247528	509	74		254825	446	38		262432	471	66		269953	299	183		277242	496	255		284288	402	426
186631	342	52		193898	499	282		201981	133	213		223729	211	401		231390	379	14		238963	447	38		247529	509	75		254826	446	38		262433	471	66		269954	307	186		277243	496	255		284289	405	422
186632	342	52		193899	499	283		201982	133	213		223730	208	399		231391	378	15		238964	446	37		247530	509	75		254827	446	38		262434	471	66		269955	310	186		277244	496	255		284290	408	420
186633	342	52		193900	508	283		201983	134	213		223731	205	397		231392	376	16		238965	445	34		247531	509	75		254828	446	38		262435	471	66		269956	316	190		277245	496	255		284291	412	418
186634	342	51		193901	508	283		201984	133	212		223732	201	393		231393	374	18		238966	444	33		247532	509	74		254829	446	38		262436	471	66		269957	322	192		277246	496	255		284292	418	415
186635	343	51		193902	517	283		201985	133	211		223733	198	389		231394	371	19		238967	445	31		247533	509	75		254830	446	38		262437	471	66		269958	327	192		277248	483	218		284293	422	415
186636	343	51		193903	517	284		201986	133	211		223734	196	387		231395	370	20		238968	440	30		247534	509	75		254831	446	38		262438	471	66		269959	332	195		277249	483	218		284294	429	414
186637	343	52		193904	526	284		201987	133	211		223735	194	386		231396	367	22		238969	437	29		247535	509	75		254832	446	38		262439	471	66		269960	339	197		277250	481	218		284295	437	414
186638	342	52		193905	532	285		201988	133	210		223736	191	382		231397	366	23		238970	434	27		247536	509	75		254833	446	38		262440	471	66		269961	342	197		277251	480	218		284296	441	416
186639	342	52		193906	532	285		201989	133	209		223737	190	380		231398	366	23		238971	432	26		247537	509	74		254834	446	38		262441	471	66		269962	347	199		277252	479	218		284297	446	418
186640	342	52		193907	536	287		201990	133	210		223738	189	379		231399	364	24		238972	426	26		247538	509	75		254835	446	38		262442	471	66		269963	353	201		277253	479	218		284298	455	421
186641	342	52		193908	546	288		201991	132	210		223739	188	379		231400	362	26		238973	422	24		247539	509	75		254836	446	38		262443	471	66		269964	359	202		277254	479	217		284299	460	423
186642	342	52		193909	545	289		201992	132	210		223740	186	376		231401	361	27		238974	416	22		247540	509	75		254837	446	38		262444	471	65		269965	366	206		277255	479	218		284300	464	424
186643	342	52		193910	554	290		201993	132	210		223741	184	373		231402	360	28		238975	412	21		247541	509	75		254838	446	38		262445	471	65		269966	373	208		277256	479	218		284301	468	424
186644	342	52		193911	556	291		201994	132	210		223742	184	374		231403	358	29		238976	412	24		247542	509	75		254839	446	38		262446	471	65		269967	380	209		277257	479	217		284302	470	424
186645	342	52		193912	559	292		201995	132	209		223743	181	369		231404	356	30		238977	401	19		247543	509	75		254840	446	38		262447	472	65		269968	387	210		277258	479	217		284303	471	428
186646	342	52		193913	563	294		201996	131	208		223744	181	369		231405	354	31		238978	397	18		247544	509	75		254841	446	38		262448	472	64		269969	393	209		277259	479	217		284304	469	429
186647	342	52		193914	566	295		201997	131	207		223745	180	368		231406	350	33		238979	393	18		247545	509	75		254842	446	38		262449	472	64		269970	400	209		277260	479	217		284305	466	432
186648	342	52		193915	570	295		201998	132	205		223746	180	368		231407	348	34		238980	391	17		247546	509	75		254843	446	38		262450	471	64		269971	408	210		277261	479	217		284306	465	431
186649	342	52		193916	569	295		201999	132	204		223747	180	368		231408	344	35		238981	387	16		247547	509	75		254844	446	38		262451	472	64		269972	418	208		277262	477	216		284307	466	431
186650	342	52		193917	567	293		202000	132	204		223748	180	367		231409	340	36		238982	384	16		247548	509	75		254845	446	38		262452	472	64		269973	421	208		277263	476	215		284308	455	427
186651	342	52		193918	571	293		202001	132	202		223749	180	367		231410	339	37		238983	380	17		247549	509	75		254846	446	38		262453	472	64		269974	427	208		277264	476	213		284309	438	427
186652	342	52		193919	573	295		202002	132	201		223750	180	367		231411	337	37		238984	379	16		247550	509	75		254847	446	38		262454	471	63		269975	434	206		277265	475	211		284310	431	425
186653	342	52		193920	573	296		202003	133	199		223751	180	367		231412	334	38		238985	377	16		247551	509	75		254848	446	38		262455	472	63		269976	440	206		277266	475	209		284311	431	425
186654	342	52		193921	572	295		202004	133	198		223752	180	367		231413	331	39		238986	374	16		247552	509	75		254849	446	38		262456	472	63		269977	447	206		277267	476	208		284312	431	424
186655	342	52		193922	573	291		202005	133	197		223753	180	367		231414	327	41		238987	374	16		247553	509	75		254850	446	38		262457	471	62		269978	452	203		277268	476	207		284313	431	424
186656	342	52		193923	575	287		202006	133	195		223754	180	367		231415	325	44		238988	375	17		247554	509	75		254851	446	38		262458	471	62		269979	458	202		277269	476	206		284314	431	424
186657	342	52		193924	577	285		202007	133	194		223755	180	367		231416	323	50		238989	369	33		247555	509	75		254852	446	38		262459	471	62		269980	464	201		277270	476	206		284315	429	424
186658	342	52		193925	577	282		202008	134	190		223756	179	366		231417	324	51		238992	424	77		247556	509	75		254853	446	38		262460	471	62		269981	471	199		277271	476	206		284316	429	424
186659	342	52		193926	577	281		202009	135	187		223757	179	366		231418	323	55		238993	428	81		247557	509	75		254854	446	38		262461	471	62		269982	476	196		277272	476	206		284317	429	424
186660	342	52		193927	578	280		202010	136	184		223758	178	364		231419	323	57		238994	428	80		247558	509	75		254855	446	38		262462	471	62		269983	483	192		277273	476	206		284318	429	424
186661	342	52		193928	579	279		202011	136	183		223759	177	361		231420	323	60		238995	428	79		247559	509	75		254856	446	38		262463	471	63		269984	486	188		277274	476	206		284319	429	424
186662	342	52		193929	579	278		202012	137	182		223760	175	359		231421	322	64		238996	428	79		247560	509	75		254857	446	38		262464	470	63		269985	491	184		277275	477	206		284320	429	424
186663	342	52		193930	580	268		202013	137	181		223761	174	360		231422	321	68		238997	428	79		247561	509	75		254858	446	38		262465	470	62		269986	496	181		277276	477	206		284321	429	424
186664	342	52		193931	578	266		202014	139	175		223762	170	352		231423	320	71		238998	428	79		247562	509	75		254859	446	38		262466	470	62		269987	500	176		277277	477	206		284322	429	424
186665	342	52		193932	579	265		202015	139	174		223763	168	349		231424	319	75		238999	428	79		247563	509	75		254860	446	38		262467	470	62		269988	506	174		277278	477	206		284323	429	425
186666	342	52		193933	580	265		202016	141	171		223764	167	348		231425	318	78		239000	428	79		247564	509	75		254861	446	38		262468	471	62		269989	512	171		277279	478	206		284324	427	428
186668	313	86		193934	582	262		202017	142	170		223765	165	345		231426	316	82		239001	428	79		247565	509	75		254862	446	38		262469	471	62		269990	515	168		277280	479	205		284325	425	434
186669	312	86		193935	582	260		202018	142	169		223766	162	339		231427	315	84		239002	428	79		247566	509	75		254863	446	38		262470	472	62		269991	521	165		277281	479	205		284326	424	438
186670	312	86		193936	580	256		202019	142	167		223767	160	335		231428	313	89		239003	428	79		247567	509	75		254864	446	38		262471	472	62		269992	526	163		277282	479	205		284327	422	443
186671	312	86		193937	582	259		202020	143	165		223768	158	332		231429	312	91		239004	428	79		247568	509	75		254865	446	38		262472	472	62		269993	529	160		277283	479	205		284328	420	445
186672	312	86		193938	583	251		202021	144	162		223769	156	326		231430	308	97		239005	428	79		247569	509	75		254866	446	38		262473	472	62		269994	534	157		277284	480	204		284329	419	446
186673	312	86		193939	583	249		202022	144	160		223770	153	321		231431	307	101		239006	428	79		247570	509	75		254867	446	38		262474	472	62		269995	539	156		277285	482	203		284330	418	447
186674	312	86		193940	582	241		202023	144	159		223771	151	315		231432	303	106		239007	428	79		247571	509	75		254868	446	38		262475	472	62		269996	544	152		277286	482	203		284331	418	450
186675	312	86		193941	582	237		202024	145	157		223772	148	307		231433	300	111		239008	428	79		247572	509	75		254869	446	38		262476	472	62		269997	547	150		277287	482	203		284332	416	450
186676	312	86		193942	582	234		202025	146	154		223773	147	304		231434	298	115		239009	428	79		247573	509	75		254870	446	38		262477	472	62		269998	551	151		277288	482	203		284333	416	450
186677	312	86		193943	582	234		202026	147	151		223774	145	299		231435	295	120		239010	428	79		247574	509	75		254871	446	37		262478	472	62		269999	553	151		277289	482	203		284334	415	450
186678	312	86		193944	581	235		202027	147	150		223775	144	291		231436	293	124		239011	429	79		247575	509	75		254872	446	37		262479	472	62		270000	553	152		277290	482	203		284335	417	450
186679	312	86		193945	580	235		202028	149	148		223776	142	289		231437	292	128		239012	429	79		247576	509	75		254873	446	37		262480	472	62		270001	553	154		277291	482	203		284336	418	448
186680	312	86		193946	581	236		202029	150	145		223777	141	283		231438	292	130		239013	429	79		247577	509	75		254874	447	37		262481	472	62		270002	552	154		277292	482	203		284337	416	447
186681	311	87		193947	582	236		202030	152	141		223778	140	275		231439	291	132		239014	429	79		247578	509	75		254875	447	36		262482	471	61		270003	553	157		277293	482	203		284338	417	449
186682	311	87		193948	582	236		202031	152	140		223779	139	274		231440	290	133		239015	429	79		247579	509	75		254876	447	37		262483	471	61		270004	554	159		277294	482	203		284339	418	449
186683	311	87		193949	577	236		202032	154	137		223780	140	273		231441	289	136		239016	429	79		247580	509	75		254877	447	36		262484	471	61		270005	556	163		277295	482	203		284340	420	449
186684	311	87		193950	576	235		202033	156	133		223781	140	272		231442	287	139		239017	429	79		247581	509	75		254878	446	38		262485	471	61		270006	557	166		277296	482	203		284341	422	449
186685	311	87		193951	570	234		202034	158	130		223782	139	270		231443	286	141		239018	429	79		247582	509	75		254879	446	38		262486	471	61		270007	559	170		277297	482	203		284342	423	449
186686	311	87		193952	568	235		202035	158	130		223783	139	266		231444	284	142		239019	429	79		247583	509	75		254880	446	38		262487	471	61		270008	560	172		277298	482	203		284343	424	449
186687	311	87		193953	564	237		202036	159	127		223784	138	263		231445	283	143		239020	429	79		247584	509	75		254881	446	38		262488	471	61		270009	563	176		277299	482	203		284344	426	449
186688	310	88		193954	561	239		202037	161	124		223785	138	259		231446	278	147		239021	429	80		247585	509	75		254882	446	38		262489	471	61		270010	564	180		277300	482	203		284345	429	449
186689	310	88		193955	553	239		202038	161	122		223786	137	258		231447	273	148		239022	428	82		247586	509	75		254883	446	38		262490	470	60		270011	566	185		277301	482	203		284346	432	448
186690	309	88		193956	551	239		202039	163	120		223787	137	254		231448	269	149		239023	427	83		247587	509	75		254884	446	38		262491	470	60		270012	568	188		277302	482	203		284347	436	446
186691	309	88		193957	549	240		202040	164	119		223788	137	252		231449	266	150		239024	427	84		247588	509	75		254885	446	37		262492	470	60		270013	569	192		277303	482	203		284348	438	445
186692	309	88		193958	549	239		202041	166	116		223789	136	252		231450	264	149		239025	427	84		247589	509	75		254886	446	37		262493	470	60		270014	570	196		277304	482	203		284349	441	443
186693	309	88		193959	546	239		202042	167	114		223790	134	252		231451	259	150		239026	427	84		247590	509	75		254887	446	38		262494	470	60		270015	571	200		277305	482	203		284350	442	442
186694	309	88		193960	546	239		202043	170	111		223791	135	245		231452	256	151		239027	427	84		247591	509	75		254888	446	37		262495	470	60		270016	571	204		277306	482	203		284351	443	442
186695	309	88		193961	543	238		202044	171	109		223792	134	245		231453	253	152		239028	427	84		247592	509	75		254889	446	37		262496	470	60		270017	571	205		277307	482	203		284352	444	442
186696	309	88		193962	543	238		202045	174	106		223793	135	237		231454	250	152		239029	427	84		247593	508	74		254890	446	37		262497	470	60		270018	572	211		277308	482	203		284353	445	442
186697	309	88		193963	543	238		202046	178	101		223794	135	234		231455	247	153		239030	427	84		247594	508	74		254891	446	37		262498	470	60		270019	572	216		277309	482	203		284354	447	439
186698	309	89		193964	544	238		202047	179	99		223795	136	226		231456	243	155		239031	427	84		247595	508	74		254892	446	37		262499	470	60		270020	573	220		277310	482	203		284355	447	440
186699	308	91		193965	544	238		202048	180	97		223796	136	225		231457	239	157		239032	427	84		247596	508	74		254893	446	37		262500	470	60		270021	573	224		277311	482	203		284356	448	437
186700	308	93		193966	544	238		202049	186	91		223797	135	225		231458	232	159		239033	427	84		247597	508	74		254894	446	37		262501	470	60		270022	572	226		277312	482	203		284357	448	436
186701	308	96		193967	542	237		202050	188	88		223798	135	223		231459	229	162		239034	426	85		247598	508	74		254895	446	37		262502	470	60		270023	572	229		277313	482	203		284358	451	434
186702	308	100		193968	535	233		202051	190	86		223799	136	217		231460	227	164		239035	426	85		247599	508	74		254896	446	37		262503	470	60		270024	572	234		277314	482	203		284359	452	432
186703	308	102		193969	532	230		202052	192	83		223800	137	212		231461	221	168		239036	426	84		247600	508	74		254897	446	37		262504	470	60		270025	570	239		277315	482	203		284360	451	433
186704	308	106		193970	525	224		202053	194	81		223801	138	206		231462	219	171		239037	426	84		247601	508	74		254898	446	37		262505	470	60		270026	567	243		277316	482	203		284361	449	431
186705	309	111		193971	519	218		202054	198	77		223802	137	206		231463	216	174		239038	426	84		247602	508	74		254899	446	37		262506	470	60		270027	565	247		277317	482	203		284362	446	427
186706	311	115		193972	515	215		202055	205	72		223803	139	198		231464	211	179		239039	426	83		247603	508	74		254900	446	37		262507	470	60		270028	562	251		277318	482	203		284363	442	423
186707	312	118		193973	513	212		202056	205	71		223804	139	194		231465	211	183		239040	426	83		247604	508	74		254901	446	37		262508	470	60		270029	561	254		277319	482	203		284364	440	422
186708	314	120		193974	509	206		202057	209	68		223805	141	189		231466	211	186		239041	427	83		247605	508	74		254902	446	37		262509	470	60		270030	560	259		277320	482	203		284365	437	418
186709	315	122		193975	505	201		202058	213	65		223806	141	185		231467	211	189		239042	427	83		247606	508	74		254903	446	37		262510	470	60		270031	560	263		277321	482	203		284366	434	414
186710	316	125		193976	503	197		202059	217	62		223807	142	182		231468	210	193		239043	427	84		247607	508	74		254904	446	37		262511	470	60		270032	563	267		277322	482	203		284367	431	410
186711	316	125		193977	501	193		202060	217	62		223808	143	178		231469	209	197		239044	427	85		247608	508	74		254905	446	37		262512	470	60		270033	567	270		277323	482	203		284368	429	407
186712	317	124		193978	496	186		202061	219	61		223809	145	173		231470	209	200		239045	426	87		247609	508	74		254906	446	37		262513	470	60		270034	569	273		277324	482	203		284369	427	402
186713	317	125		193979	491	178		202062	220	60		223810	146	170		231471	208	203		239046	426	88		247610	508	74		254907	446	37		262514	470	60		270035	570	276		277325	482	203		284370	426	399
186714	317	124		193980	489	176		202063	222	58		223811	147	166		231472	206	207		239047	426	89		247611	508	74		254908	446	37		262515	470	60		270036	570	279		277326	482	203		284371	428	396
186715	317	125		193981	486	168		202064	225	56		223812	147	165		231473	205	212		239048	425	90		247612	508	74		254909	446	38		262516	470	60		270037	571	282		277327	482	203		284372	431	393
186716	317	126		193982	487	165		202065	228	54		223813	149	161		231474	204	215		239049	426	90		247613	508	74		254910	446	38		262517	470	60		270038	570	283		277328	482	203		284373	434	389
186717	317	125		193983	484	159		202066	231	52		223814	149	160		231475	202	220		239050	427	91		247614	508	74		254911	446	38		262518	470	60		270039	569	284		277329	482	203		284374	437	386
186718	317	125		193984	483	154		202067	234	50		223815	151	154		231476	200	226		239051	427	91		247615	508	74		254912	446	38		262519	470	60		270040	568	287		277330	482	203		284375	440	384
186719	317	125		193985	483	149		202068	235	50		223816	153	150		231477	199	231		239052	428	92		247616	508	74		254913	446	38		262520	470	60		270041	567	288		277331	482	203		284376	444	381
186720	317	125		193986	481	143		202069	239	48		223817	155	146		231478	197	237		239053	429	92		247617	508	74		254914	446	38		262521	470	60		270042	565	289		277332	482	203		284377	447	375
186721	317	125		193987	479	132		202070	239	47		223818	155	146		231479	196	242		239054	431	93		247618	508	74		254915	446	38		262522	470	60		270043	564	291		277333	482	203		284378	450	371
186722	317	125		193988	479	130		202071	241	46		223819	157	142		231480	196	247		239055	433	94		247619	508	74		254916	446	38		262523	470	60		270044	562	295		277334	482	203		284379	454	366
186723	317	125		193989	477	121		202072	242	45		223820	157	141		231481	195	254		239056	433	94		247620	508	74		254917	446	38		262524	470	60		270045	560	297		277335	482	203		284380	457	361
186724	317	125		193990	477	120		202073	242	44		223821	158	139		231482	195	257		239057	435	95		247621	508	74		254918	446	37		262525	470	60		270046	558	299		277336	482	203		284381	461	356
186725	317	125		193991	476	115		202074	246	42		223822	160	136		231483	195	262		239058	435	95		247622	508	74		254919	446	37		262526	470	60		270047	557	301		277337	482	203		284382	465	353
186726	317	125		193992	474	108		202075	252	39		223823	161	133		231484	193	267		239059	435	95		247623	508	74		254920	446	37		262527	470	60		270048	554	306		277338	482	203		284383	471	351
186727	317	125		193993	476	101		202076	256	38		223824	163	129		231485	191	271		239060	435	95		247624	509	75		254921	446	37		262528	470	60		270049	552	310		277339	482	203		284384	478	349
186728	317	125		193994	475	100		202077	256	37		223825	165	125		231486	191	273		239061	435	95		247625	508	74		254922	446	37		262529	470	60		270050	551	313		277340	482	203		284385	482	348
186729	317	125		193995	475	99		202078	263	34		223826	168	121		231487	190	276		239062	435	95		247626	508	74		254923	446	37		262530	470	60		270051	549	317		277341	482	203		284386	490	345
186730	317	125		193996	474	96		202079	266	33		223827	170	117		231488	188	279		239063	435	95		247627	508	74		254924	446	37		262531	470	60		270052	548	319		277342	482	203		284387	497	344
186731	317	125		193997	473	90		202080	272	31		223828	173	112		231489	186	284		239064	435	95		247628	508	74		254925	446	37		262532	470	60		270053	548	324		277343	482	203		284388	503	342
186732	317	125		193998	472	84		202081	275	29		223829	176	108		231490	183	291		239065	435	95		247629	508	74		254926	446	37		262533	470	60		270054	547	328		277344	482	203		284389	509	339
186733	317	125		193999	471	81		202082	276	29		223830	179	104		231491	182	293		239066	435	95		247630	508	74		254927	446	37		262534	470	60		270055	546	333		277345	482	203		284390	517	337
186734	317	125		194000	471	72		202083	278	29		223831	182	100		231492	179	295		239067	435	95		247631	508	74		254928	446	37		262535	470	60		270056	547	339		277346	482	203		284391	523	334
186735	317	126		194001	469	70		202084	278	28		223832	185	97		231493	176	297		239068	435	95		247632	508	74		254929	446	37		262536	470	60		270057	547	343		277347	482	203		284392	528	331
186736	317	126		194002	468	69		202085	283	27		223833	186	96		231494	173	298		239069	435	95		247633	508	74		254930	446	37		262537	471	60		270058	547	346		277348	482	203		284393	536	328
186737	316	126		194003	469	61		202086	284	26		223834	188	93		231495	168	300		239070	435	95		247634	508	74		254931	446	37		262538	471	60		270059	547	346		277349	482	203		284394	542	324
186738	317	126		194004	469	59		202087	288	25		223835	191	89		231496	165	301		239071	435	95		247635	508	74		254932	446	37		262539	471	60		270060	547	348		277350	482	203		284395	547	321
186739	317	126		194005	469	60		202088	291	23		223836	195	85		231497	161	303		239072	435	95		247636	508	74		254933	446	37		262540	470	60		270061	546	349		277351	482	203		284396	552	319
186740	316	126		194006	469	58		202089	296	22		223837	199	81		231498	160	303		239073	435	95		247637	508	74		254934	446	37		262541	470	60		270062	546	350		277352	482	203		284397	557	314
186741	317	126		194007	469	53		202090	299	21		223838	202	78		231499	160	303		239074	435	95		247638	508	74		254935	446	37		262542	470	60		270063	544	340		277353	482	203		284398	559	310
186742	317	126		194008	470	55		202091	301	21		223839	207	74		231500	160	303		239075	436	96		247639	508	74		254936	446	37		262543	470	60		270065	566	299		277354	482	203		284399	559	305
186743	317	127		194009	470	55		202092	304	20		223840	209	71		231501	160	303		239077	459	116		247640	508	74		254937	446	37		262544	470	60		270066	565	288		277355	482	203		284400	558	300
186744	317	127		194010	470	54		202093	310	19		223841	215	66		231502	160	303		239078	460	120		247641	508	74		254938	446	37		262545	470	60		270067	569	295		277356	482	203		284401	557	295
186745	317	126		194011	470	54		202094	313	18		223842	221	62		231503	160	302		239079	469	117		247642	508	74		254939	446	37		262546	470	60		270068	564	296		277357	482	203		284402	556	292
186746	317	126		194012	470	55		202095	316	18		223843	226	58		231504	158	302		239080	473	115		247643	508	74		254940	446	37		262547	470	60		270069	564	294		277358	482	203		284403	556	288
186747	317	126		194013	470	55		202096	320	17		223844	229	55		231505	156	301		239081	471	111		247644	508	74		254941	446	37		262548	470	60		270070	562	291		277359	482	203		284404	556	285
186748	317	126		194014	470	53		202097	326	16		223845	233	53		231506	154	300		239082	474	108		247645	508	74		254942	446	37		262549	470	60		270071	562	291		277360	482	203		284405	555	279
186749	317	126		194015	472	51		202098	329	16		223846	237	50		231507	151	300		239083	475	103		247646	508	74		254943	446	37		262550	470	60		270072	564	295		277361	482	203		284406	555	272
186750	317	126		194016	474	52		202099	333	15		223847	242	47		231508	150	299		239084	475	102		247647	508	74		254944	446	37		262551	470	60		270073	564	294		277362	482	203		284407	553	264
186751	317	126		194017	474	52		202100	338	15		223848	248	44		231509	150	298		239085	475	102		247648	508	74		254945	446	37		262552	470	60		270074	564	295		277363	482	203		284408	552	258
186752	317	126		194018	474	51		202101	342	15		223849	251	42		231510	151	298		239086	475	101		247649	508	74		254946	446	37		262553	470	60		270075	564	294		277364	482	203		284409	551	251
186753	317	126		194019	474	49		202102	342	16		223850	258	38		231511	151	298		239087	475	101		247650	508	74		254947	446	37		262554	470	60		270076	563	292		277365	482	203		284410	550	250
186754	317	126		194020	474	46		202103	343	16		223853	312	60		231512	151	298		239088	475	102		247651	508	74		254948	446	37		262555	470	60		270077	564	291		277366	482	203		284411	549	242
186755	317	126		194021	474	45		202104	345	16		223854	313	60		231513	151	297		239089	467	105		247652	508	74		254949	446	37		262556	470	60		270078	564	293		277367	482	203		284412	549	237
186756	317	126		194022	474	44		202105	345	15		223855	313	60		231514	151	297		239090	463	107		247653	508	74		254950	446	37		262557	470	60		270079	564	291		277368	482	203		284413	548	234
186757	317	126		194023	474	44		202106	345	14		223856	313	60		231515	151	297		239091	463	105		247654	508	74		254951	446	37		262558	470	60		270080	564	289		277369	482	203		284414	545	227
186758	317	126		194024	473	44		202107	348	14		223857	313	60		231516	151	297		239092	462	106		247655	508	74		254952	446	37		262559	470	60		270081	567	284		277370	482	203		284415	542	221
186759	317	126		194025	472	44		202108	352	15		223858	314	59		231517	151	297		239093	460	107		247656	508	74		254953	446	37		262560	471	60		270082	567	284		277371	482	203		284416	539	218
186760	317	126		194026	472	44		202109	352	14		223859	315	58		231518	149	297		239094	461	104		247657	509	75		254954	446	37		262561	470	60		270083	566	284		277372	482	203		284417	534	214
186761	317	126		194027	472	44		202110	355	14		223860	315	58		231519	148	295		239095	460	103		247658	509	75		254955	446	37		262562	470	60		270084	566	286		277373	481	202		284418	528	211
186762	317	126		194028	472	43		202111	356	14		223861	315	58		231520	147	295		239096	458	107		247659	508	74		254956	446	37		262563	470	60		270085	564	284		277374	480	201		284419	523	210
186763	318	126		194029	469	42		202112	359	14		223862	315	58		231521	146	293		239097	454	107		247660	508	74		254957	446	37		262564	470	60		270086	560	277		277375	479	199		284420	517	207
186764	319	126		194030	466	40		202113	360	14		223863	315	58		231522	146	289		239098	454	106		247661	508	74		254958	446	37		262565	470	60		270087	553	270		277376	478	200		284421	512	204
186765	319	126		194031	464	40		202114	364	15		223864	315	58		231523	145	285		239099	453	106		247662	508	74		254959	446	37		262566	470	60		270088	553	266		277377	476	200		284422	507	202
186766	319	125		194032	459	38		202115	365	15		223865	315	58		231524	144	282		239100	452	106		247663	508	74		254960	446	37		262567	471	60		270089	555	265		277378	473	199		284423	503	200
186767	318	125		194033	458	35		202116	367	15		223866	315	58		231525	144	279		239101	450	107		247664	508	74		254961	446	37		262568	471	60		270090	562	270		277379	471	200		284424	500	197
186768	318	124		194034	457	34		202117	369	15		223867	315	58		231526	143	277		239102	443	108		247665	508	74		254962	446	37		262569	470	60		270091	563	269		277380	469	200		284425	493	194
186769	316	124		194035	453	33		202118	371	15		223868	315	58		231527	144	270		239103	438	103		247666	508	74		254963	446	37		262570	470	60		270092	562	269		277381	467	201		284426	490	193
186770	313	125		194036	450	30		202119	373	15		223869	315	58		231528	143	267		239104	434	99		247667	508	74		254964	446	37		262571	470	60		270093	562	268		277382	463	203		284427	484	190
186771	312	124		194037	444	29		202120	375	14		223870	315	58		231529	142	265		239105	433	98		247668	508	74		254965	446	37		262572	470	60		270094	560	269		277383	461	204		284428	481	188
186772	309	125		194038	436	26		202121	380	15		223871	315	58		231530	141	261		239106	433	98		247669	508	74		254966	446	37		262573	470	60		270095	558	266		277384	460	204		284429	478	187
186773	305	127		194039	436	25		202122	385	16		223872	315	58		231531	142	256		239107	433	98		247670	508	74		254967	446	37		262574	470	60		270096	557	267		277385	459	205		284430	473	185
186774	301	127		194040	435	24		202123	387	16		223873	315	58		231532	141	253		239108	433	98		247671	508	74		254968	446	37		262575	470	60		270097	558	269		277386	458	205		284431	468	182
186775	295	129		194041	432	23		202124	390	17		223874	315	58		231533	140	251		239109	434	98		247672	508	74		254969	446	37		262576	470	60		270098	558	267		277387	457	205		284432	461	181
186776	290	131		194042	428	22		202125	391	17		223875	316	58		231534	140	245		239110	434	98		247673	508	74		254970	446	37		262577	470	60		270099	556	268		277388	457	205		284433	455	178
186777	285	132		194043	423	21		202126	393	17		223876	316	57		231535	141	240		239111	434	97		247674	508	74		254971	446	37		262578	470	60		270100	555	268		277389	457	205		284434	450	177
186778	281	133		194044	421	20		202127	396	18		223877	316	57		231536	139	239		239112	434	97		247675	508	74		254972	446	37		262579	470	60		270101	555	272		277390	457	205		284435	443	176
186779	278	134		194045	417	20		202128	400	19		223878	316	56		231537	140	232		239113	434	97		247676	508	74		254973	446	37		262580	470	60		270102	555	274		277391	457	205		284436	440	174
186780	275	135		194046	414	19		202129	400	18		223879	315	55		231538	140	229		239114	434	98		247677	508	74		254974	446	37		262581	470	60		270103	552	270		277392	457	205		284437	436	172
186781	269	137		194047	410	18		202130	403	19		223880	315	55		231539	140	224		239115	435	95		247678	508	75		254975	446	37		262582	470	60		270104	554	269		277393	457	205		284438	435	168
186782	265	139		194048	406	17		202131	405	19		223881	315	52		231540	141	216		239116	435	92		247679	508	74		254976	446	37		262583	470	60		270105	554	268		277394	457	205		284439	436	164
186783	258	141		194049	404	16		202132	409	21		223882	314	52		231541	141	213		239117	434	88		247680	508	74		254977	446	37		262584	470	60		270106	554	263		277395	457	205		284440	438	160
186784	254	143		194050	400	15		202133	408	21		223883	314	52		231542	142	210		239118	432	82		247681	508	74		254978	446	37		262585	470	60		270107	553	264		277396	457	205		284441	439	157
186785	249	147		194051	395	14		202134	410	22		223884	314	52		231543	142	206		239119	429	79		247682	508	74		254979	446	37		262586	470	60		270108	554	268		277397	456	206		284442	443	150
186786	245	150		194052	391	14		202135	410	22		223885	314	52		231544	142	202		239120	425	75		247683	508	74		254980	446	37		262587	470	60		270109	554	272		277398	457	206		284443	445	147
186787	242	153		194053	389	13		202136	409	22		223886	314	52		231545	144	195		239121	424	76		247684	508	74		254981	446	37		262588	470	60		270110	553	275		277399	457	206		284444	448	142
186788	237	157		194054	384	13		202137	409	22		223887	314	52		231546	145	190		239122	422	75		247685	508	74		254982	446	37		262589	470	60		270111	554	273		277400	457	206		284445	452	136
186789	233	163		194055	381	12		202138	409	22		223888	314	52		231547	146	185		239123	420	73		247686	508	74		254983	446	37		262590	470	60		270112	553	271		277401	457	205		284446	454	131
186790	230	168		194056	376	12		202139	409	22		223889	314	52		231548	148	179		239124	420	73		247687	508	74		254984	446	37		262591	470	60		270113	556	265		277402	455	203		284447	458	125
186791	228	172		194057	373	12		202140	410	22		223890	314	52		231549	148	177		239125	420	73		247688	508	74		254985	446	37		262592	470	60		270114	559	259		277403	455	203		284448	464	118
186792	226	176		194058	369	12		202141	410	23		223891	312	51		231550	150	171		239126	420	73		247689	508	74		254986	446	37		262593	470	60		270115	555	254		277404	456	202		284449	467	112
186793	223	180		194059	363	12		202142	410	23		223892	311	51		231551	150	169		239127	420	73		247690	508	74		254987	446	37		262594	470	60		270116	554	253		277405	457	203		284450	470	108
186794	221	184		194060	358	13		202143	410	25		223893	310	50		231552	153	164		239128	420	73		247691	508	74		254988	446	37		262595	470	60		270117	558	256		277406	458	204		284451	474	103
186795	219	187		194061	355	12		202144	410	26		223894	308	49		231553	154	160		239129	420	73		247692	508	74		254989	446	37		262596	470	60		270118	558	255		277407	459	205		284452	477	96
186796	219	189		194062	352	11		202145	410	25		223895	306	48		231554	155	157		239130	420	73		247693	508	74		254990	446	37		262597	470	60		270119	560	256		277408	460	207		284453	480	91
186797	215	194		194063	347	12		202146	410	25		223896	306	48		231555	156	154		239131	419	73		247694	508	74		254991	446	37		262598	470	60		270120	564	257		277409	462	207		284454	483	87
186798	213	197		194064	344	12		202147	410	28		223897	306	48		231556	158	151		239132	418	73		247695	508	74		254992	446	37		262599	470	60		270121	564	256		277410	464	207		284455	486	82
186799	212	200		194065	340	12		202148	411	28		223898	305	47		231557	159	148		239133	419	73		247696	508	74		254993	446	37		262600	470	60		270122	564	256		277411	465	208		284456	489	77
186800	208	205		194066	334	13		202149	410	28		223899	305	47		231558	160	144		239134	418	73		247697	508	74		254994	446	37		262601	469	59		270123	564	256		277412	466	209		284457	491	75
186801	206	210		194067	329	14		202150	409	28		223900	305	47		231559	162	140		239135	418	74		247698	508	74		254995	446	37		262602	469	59		270124	563	255		277413	466	211		284458	496	72
186802	203	216		194068	326	15		202151	410	30		223901	305	47		231560	165	136		239136	418	74		247699	508	74		254996	446	37		262603	469	59		270125	564	258		277414	467	213		284459	499	74
186803	200	222		194069	324	15		202152	410	32		223902	305	47		231561	166	132		239137	416	74		247700	508	74		254997	446	37		262604	469	59		270126	572	260		277415	470	213		284460	502	78
186804	199	229		194070	322	16		202153	409	33		223903	305	47		231562	168	127		239138	415	73		247701	508	74		254998	446	37		262605	469	59		270127	571	259		277416	471	213		284461	502	77
186805	197	235		194071	321	16		202154	410	35		223904	304	47		231563	169	125		239139	411	72		247702	508	74		254999	446	37		262606	469	59		270128	571	258		277417	471	213		284462	502	77
186806	195	240		194072	321	15		202155	411	38		223905	304	47		231564	171	121		239140	411	72		247703	508	74		255000	446	37		262607	469	59		270129	571	260		277418	471	213		284463	502	77
186807	195	242		194073	321	15		202156	411	40		223906	303	47		231565	173	118		239141	411	72		247704	508	74		255001	446	37		262608	469	59		270130	576	261		277419	473	213		284464	501	76
186808	194	245		194074	320	15		202157	411	40		223907	303	47		231566	177	113		239142	411	72		247705	508	74		255002	446	37		262609	469	59		270131	577	261		277420	473	213		284465	500	74
186809	194	247		194075	319	16		202158	411	42		223908	302	47		231567	178	112		239143	411	71		247706	508	74		255003	446	37		262610	470	60		270132	577	264		277421	473	214		284466	499	74
186810	193	251		194076	319	15		202159	411	45		223909	301	47		231568	182	108		239144	406	67		247707	508	74		255004	446	37		262611	470	60		270133	577	264		277422	473	215		284467	497	73
186811	193	253		194077	318	16		202160	411	47		223910	301	47		231569	187	100		239145	406	65		247708	508	74		255005	446	37		262612	470	60		270134	576	264		277423	472	216		284468	497	72
186812	191	256		194078	316	16		202161	411	49		223911	301	47		231570	188	99		239146	405	60		247709	508	74		255006	446	37		262613	470	60		270135	575	263		277424	473	219		284469	495	74
186813	191	258		194079	314	17		202162	412	52		223912	301	47		231571	191	95		239147	405	53		247710	508	74		255007	446	37		262614	470	60		270136	575	262		277425	471	219		284470	492	73
186814	191	258		194080	313	17		202163	413	54		223913	301	47		231572	195	91		239148	406	51		247711	508	75		255008	446	37		262615	470	60		270137	573	262		277426	470	219		284471	490	71
186815	191	258		194081	309	18		202164	413	57		223914	301	47		231573	195	90		239149	408	44		247712	508	74		255009	446	37		262616	469	60		270138	573	262		277427	470	220		284472	486	67
186816	191	258		194082	307	18		202165	413	59		223915	301	47		231574	196	88		239150	409	42		247713	508	74		255010	446	37		262617	469	60		270139	573	261		277428	471	222		284473	484	65
186817	191	258		194083	303	19		202166	413	61		223916	301	47		231575	199	85		239151	411	40		247714	508	74		255011	446	37		262618	469	60		270140	573	261		277429	471	223		284474	481	63
186818	191	258		194084	302	19		202167	413	62		223917	301	47		231576	202	82		239152	414	40		247715	508	74		255012	446	37		262619	469	60		270141	573	260		277430	472	225		284475	478	61
186819	191	258		194085	302	19		202168	413	63		223918	301	47		231577	206	78		239153	415	40		247716	508	74		255013	446	37		262620	469	60		270142	573	261		277431	472	226		284476	476	59
186820	191	259		194086	299	20		202169	414	65		223919	301	47		231578	209	75		239154	417	39		247717	508	74		255014	446	37		262621	469	60		270143	573	261		277432	471	226		284477	474	56
186821	192	260		194087	298	21		202170	414	65		223920	301	47		231579	210	74		239155	417	39		247718	508	74		255015	446	37		262622	469	60		270144	573	261		277433	471	226		284478	471	53
186822	192	262		194088	298	21		202171	414	65		223921	301	47		231580	212	72		239156	418	38		247719	508	74		255016	446	37		262623	470	60		270145	573	264		277434	470	225		284479	469	52
186823	193	264		194089	298	21		202172	414	65		223922	301	47		231581	215	70		239157	418	38		247720	508	74		255017	446	37		262624	470	60		270146	571	261		277435	470	224		284480	466	50
186824	193	265		194090	297	21		202173	414	64		223923	301	47		231582	218	67		239158	418	38		247721	508	75		255018	447	37		262625	469	60		270147	570	261		277436	469	225		284481	464	48
186825	194	267		194091	295	22		202174	414	64		223924	301	47		231583	221	65		239159	420	37		247722	508	74		255019	447	37		262626	470	60		270148	568	260		277437	469	225		284482	461	46
186826	194	268		194092	295	22		202175	414	64		223925	301	47		231584	224	63		239160	423	36		247723	508	74		255020	448	37		262627	470	60		270149	562	261		277438	469	225		284483	461	46
186827	197	272		194093	292	24		202176	415	65		223926	301	47		231585	224	62		239161	429	36		247724	508	75		255021	448	37		262628	470	60		270150	561	262		277439	469	226		284484	457	48
186828	200	275		194094	291	24		202177	415	64		223927	301	47		231586	227	60		239162	436	37		247725	508	75		255022	448	37		262629	470	60		270151	558	262		277440	469	226		284485	453	48
186829	203	278		194095	291	25		202178	415	65		223928	301	47		231587	230	57		239163	438	38		247726	508	75		255023	448	37		262630	470	60		270152	555	262		277441	469	227		284486	449	50
186830	208	283		194096	294	25		202179	415	65		223929	301	47		231588	233	55		239164	443	39		247727	508	75		255024	449	37		262631	470	60		270153	551	262		277442	469	227		284487	445	51
186831	211	284		194097	296	24		202180	414	65		223930	301	47		231589	238	52		239165	449	40		247728	508	75		255025	449	37		262632	470	60		270154	550	262		277443	469	227		284488	439	52
186832	216	288		194098	297	25		202181	414	64		223931	301	47		231590	241	50		239166	452	40		247729	508	75		255026	450	37		262633	470	60		270155	550	262		277444	469	227		284489	433	53
186833	218	289		194099	297	24		202182	414	65		223932	301	47		231591	242	49		239167	453	40		247730	508	75		255027	450	37		262634	470	60		270156	550	262		277445	469	227		284490	429	53
186834	218	288		194100	298	31		202183	414	65		223933	301	47		231592	245	47		239168	457	40		247731	508	75		255028	450	37		262635	470	60		270157	549	262		277446	469	227		284491	424	54
186835	218	288		194101	302	33		202184	414	65		223934	301	48		231593	247	46		239169	457	40		247732	508	74		255029	450	37		262636	470	60		270158	549	262		277447	469	226		284492	420	54
186836	218	288		194102	305	35		202185	413	64		223935	300	48		231594	255	45		239170	457	40		247733	508	75		255030	453	39		262637	469	60		270159	548	262		277448	469	226		284493	417	54
186837	218	288		194103	308	37		202186	413	63		223936	300	48		231595	257	42		239171	457	40		247734	508	75		255031	452	38		262638	469	59		270160	548	262		277449	469	226		284494	410	54
186838	218	288		194104	311	40		202187	413	63		223937	300	48		231596	259	41		239172	457	40		247735	508	75		255032	455	40		262639	469	59		270161	548	262		277450	469	226		284495	402	53
186839	219	289		194105	315	43		202188	413	63		223938	300	48		231597	259	40		239173	457	40		247736	508	75		255033	457	41		262640	469	59		270162	548	262		277451	469	227		284496	400	54
186840	220	290		194106	322	45		202189	413	63		223939	300	48		231598	261	39		239174	458	42		247737	508	75		255034	457	41		262641	469	59		270163	548	262		277452	469	227		284497	395	53
186841	220	290		194107	327	45		202190	413	63		223940	300	48		231599	261	39		239175	462	43		247738	508	75		255035	459	43		262642	469	59		270164	548	262		277453	469	227		284498	389	53
186842	220	290		194108	331	45		202191	413	63		223941	300	48		231600	261	38		239176	463	44		247739	508	75		255036	459	42		262643	470	59		270165	547	262		277454	469	226		284499	386	54
186843	220	290		194109	341	47		202192	413	63		223942	300	48		231601	264	37		239177	463	44		247740	508	75		255037	458	42		262644	470	58		270166	547	262		277455	469	226		284500	379	55
186844	220	290		194110	345	47		202193	414	65		223943	300	48		231602	264	37		239178	464	43		247741	508	75		255038	458	42		262645	472	60		270167	547	262		277456	469	226		284501	374	54
186845	220	290		194111	349	47		202194	414	65		223944	299	48		231603	266	36		239179	465	43		247742	508	75		255039	459	44		262646	472	59		270168	545	262		277457	469	226		284502	371	53
186846	220	290		194112	353	46		202195	414	65		223945	299	49		231604	267	35		239180	466	44		247743	508	75		255040	459	45		262647	473	58		270169	545	262		277458	469	226		284503	365	53
186847	220	290		194113	358	48		202196	414	65		223946	300	49		231605	266	35		239181	468	46		247744	508	75		255041	459	45		262648	473	57		270170	544	262		277459	469	226		284504	361	51
186848	220	290		194114	366	49		202197	414	65		223947	298	50		231606	272	33		239182	470	47		247745	508	75		255042	459	46		262649	474	59		270171	544	263		277460	469	226		284505	356	48
186849	220	290		194115	374	50		202198	414	66		223948	297	51		231607	275	31		239183	469	51		247746	508	75		255043	459	47		262650	474	57		270172	544	263		277461	469	226		284506	353	44
186851	205	292		194116	383	52		202199	414	65		223949	296	52		231608	278	30		239184	466	59		247747	508	75		255044	460	50		262651	474	56		270173	543	263		277462	469	225		284507	350	40
186852	202	290		194117	388	53		202200	414	65		223950	294	53		231609	281	29		239185	466	58		247748	508	75		255045	460	50		262652	474	55		270174	542	263		277463	469	225		284508	349	36
186853	202	290		194118	396	56		202201	414	64		223951	293	54		231610	285	28		239186	465	58		247749	508	75		255046	461	50		262653	475	59		270175	540	262		277464	469	225		284509	346	33
186854	202	290		194119	400	57		202202	414	64		223952	291	55		231611	287	27		239187	467	59		247750	508	75		255047	461	49		262654	475	59		270176	540	262		277465	469	227		284510	343	29
186855	202	290		194120	407	60		202203	414	65		223953	291	55		231612	294	25		239188	471	64		247751	508	75		255048	461	50		262655	475	58		270177	540	262		277466	470	248		284511	341	26
186856	201	290		194121	412	63		202204	414	65		223954	289	56		231613	297	24		239189	472	65		247752	508	75		255049	460	53		262656	475	60		270178	541	262		277467	467	247		284512	337	23
186857	202	288		194122	420	66		202205	414	65		223955	289	56		231614	299	23		239190	474	72		247753	508	75		255050	460	61		262657	475	61		270179	541	262		277468	467	248		284513	337	24
186858	200	290		194123	426	69		202206	414	66		223956	287	57		231615	302	22		239191	474	75		247754	508	75		255051	461	63		262658	475	60		270180	540	262		277469	467	249		284514	337	24
186859	196	291		194124	430	70		202207	414	65		223957	246	80		231616	304	22		239192	473	77		247755	508	75		255052	460	65		262659	475	61		270181	539	262		277470	467	249		284515	336	24
186860	198	292		194125	437	75		202208	414	65		223958	245	80		231617	305	22		239193	474	86		247756	508	75		255053	460	69		262660	475	61		270182	539	263		277471	467	249		284516	336	24
186861	199	293		194126	443	80		202209	414	65		223959	245	82		231618	306	21		239194	474	90		247757	508	75		255054	460	71		262661	475	61		270183	539	262		277472	467	249		284517	332	25
186862	202	295		194127	448	84		202210	414	65		223960	245	82		231619	308	20		239195	473	91		247758	508	75		255055	460	74		262662	475	61		270184	539	263		277473	467	249		284518	337	25
186864	214	304		194128	453	88		202211	414	65		223961	245	82		231620	308	20		239196	473	98		247759	508	75		255056	460	82		262663	475	61		270185	540	263		277474	467	249		284519	340	27
186865	213	298		194129	456	91		202212	414	65		223962	245	82		231621	312	19		239197	473	106		247760	508	75		255057	460	87		262664	475	61		270186	540	263		277475	467	249		284520	341	27
186866	213	295		194130	463	97		202213	414	65		223963	245	82		231622	315	18		239198	473	106		247761	508	75		255058	459	92		262665	473	59		270187	540	263		277476	467	250		284521	341	26
186867	213	299		194131	464	100		202214	413	64		223964	244	82		231623	317	18		239199	470	111		247762	508	75		255059	460	96		262666	473	59		270188	540	263		277477	466	250		284522	341	25
186868	217	307		194132	468	104		202215	413	64		223965	244	82		231624	317	18		239200	466	116		247763	508	75		255060	461	100		262667	471	58		270189	539	263		277478	464	250		284523	341	25
186869	219	312		194133	474	109		202216	413	64		223966	243	82		231625	319	18		239201	462	120		247764	508	75		255061	461	103		262668	470	58		270190	539	263		277479	464	249		284524	341	25
186870	221	314		194134	474	111		202217	413	64		223967	243	81		231626	321	18		239202	460	122		247765	508	75		255062	463	108		262669	469	58		270191	539	263		277480	463	249		284525	341	25
186871	221	314		194135	476	114		202218	413	64		223968	242	80		231627	322	17		239203	454	128		247766	508	75		255063	465	114		262670	467	57		270192	539	263		277481	461	251		284526	341	25
186872	221	313		194136	480	120		202219	413	64		223969	239	78		231628	328	16		239204	451	129		247767	508	75		255064	464	115		262671	466	57		270193	539	263		277482	460	252		284527	341	25
186873	221	313		194137	482	128		202220	413	64		223970	239	77		231629	331	16		239205	447	133		247768	508	75		255065	464	120		262672	466	57		270194	540	263		277483	458	254		284528	341	25
186874	221	312		194138	485	135		202221	413	64		223971	238	76		231630	332	15		239206	445	136		247769	508	75		255066	464	122		262673	463	55		270195	541	263		277484	458	254		284529	341	25
186875	221	311		194139	485	141		202222	413	64		223972	237	75		231631	335	14		239207	442	139		247770	508	75		255067	463	125		262674	462	55		270196	541	262		277485	457	255		284530	341	25
186876	221	311		194140	486	145		202223	413	64		223973	234	73		231632	339	14		239208	439	143		247771	508	75		255068	461	129		262675	460	54		270197	541	262		277486	457	255		284531	341	25
186877	221	311		194141	487	152		202224	414	65		223974	234	71		231633	343	14		239209	436	147		247772	508	75		255069	457	131		262676	460	54		270198	541	262		277487	456	256		284532	340	26
186878	221	310		194142	488	159		202225	414	64		223975	231	68		231634	345	14		239210	433	151		247773	508	75		255070	453	135		262677	460	53		270199	541	262		277488	456	256		284533	337	28
186879	221	310		194143	489	164		202226	413	64		223976	231	68		231635	351	14		239211	430	154		247774	508	75		255071	449	139		262678	459	52		270200	541	262		277489	456	256		284534	335	25
186880	221	309		194144	488	170		202227	413	64		223977	231	67		231636	357	14		239212	427	159		247775	508	75		255072	445	142		262679	459	52		270201	541	262		277490	456	256		284535	332	23
186881	221	308		194145	488	178		202228	413	64		223978	231	66		231637	358	13		239213	424	163		247776	508	75		255073	442	145		262680	459	52		270202	541	262		277491	456	256		284536	329	21
186882	219	308		194146	489	184		202229	413	64		223979	230	65		231638	361	13		239214	422	165		247777	508	75		255074	438	152		262681	459	52		270203	541	262		277492	456	256		284537	329	21
186883	218	308		194147	489	192		202230	413	64		223980	229	64		231639	368	14		239215	417	170		247778	508	75		255075	435	155		262682	459	52		270204	541	262		277493	456	256		284538	329	18
186884	217	310		194148	489	199		202231	413	64		223981	229	64		231640	371	14		239216	415	173		247779	508	75		255076	432	158		262683	459	52		270205	541	262		277494	456	256		284539	329	18
186885	217	310		194149	487	204		202232	413	64		223982	229	64		231641	371	14		239217	410	177		247780	508	75		255077	429	164		262684	459	51		270206	541	262		277495	456	256		284540	330	17
186886	217	310		194150	485	206		202233	413	64		223983	229	63		231642	378	16		239218	408	180		247781	508	75		255078	423	169		262685	459	51		270207	541	262		277496	456	256		284541	330	17
186887	217	310		194151	485	207		202234	414	65		223984	229	63		231643	379	14		239219	403	186		247782	508	75		255079	419	173		262686	459	51		270208	541	262		277497	456	256		284542	330	17
186888	217	310		194152	485	207		202235	414	65		223985	230	62		231644	379	13		239220	399	189		247783	508	75		255080	416	178		262687	459	51		270209	541	262		277498	456	256		284543	330	17
186889	217	310		194153	485	207		202236	414	65		223986	231	60		231645	381	13		239221	395	193		247784	508	75		255081	412	181		262688	459	51		270210	541	262		277499	455	256		284544	330	18
186890	217	310		194154	485	207		202237	414	65		223987	232	58		231646	382	14		239222	388	195		247785	508	75		255082	407	187		262689	459	51		270211	541	262		277500	455	256		284545	329	17
186891	217	310		194155	485	207		202238	414	65		223988	232	56		231647	383	14		239223	383	195		247786	508	75		255083	405	191		262690	459	51		270212	541	262		277501	455	256		284546	328	16
186892	217	310		194156	485	207		202239	414	65		223989	232	54		231648	385	15		239224	378	196		247787	508	75		255084	400	200		262691	459	51		270213	541	262		277502	455	256		284547	328	15
186893	217	310		194157	483	212		202240	414	65		223990	232	54		231649	386	15		239225	371	196		247788	508	75		255085	399	206		262692	459	50		270214	541	262		277503	455	256		284548	328	16
186894	217	310		194158	482	215		202241	414	65		223991	233	53		231650	386	15		239226	367	195		247789	508	75		255086	397	212		262693	459	50		270215	541	262		277504	455	256		284549	328	16
186895	216	308		194159	480	216		202242	414	64		223992	233	53		231651	386	14		239227	361	196		247790	508	75		255087	395	217		262694	459	50		270216	541	262		277505	455	256		284550	328	16
186896	215	308		194160	479	216		202243	414	65		223993	233	53		231652	388	14		239228	354	197		247791	508	75		255088	394	223		262695	459	50		270217	541	262		277506	455	256		284551	329	16
186897	212	305		194161	476	217		202244	414	65		223994	233	53		231653	390	14		239229	348	198		247792	508	75		255089	393	229		262696	459	50		270218	541	262		277507	455	256		284552	330	16
186898	210	303		194162	474	217		202245	414	65		223995	233	53		231654	392	14		239230	342	200		247793	508	75		255090	391	232		262697	458	49		270219	541	262		277508	455	256		284553	331	16
186899	208	299		194163	470	219		202246	414	65		223996	233	53		231655	394	15		239231	336	202		247794	508	75		255091	389	237		262698	458	49		270220	541	262		277509	455	256		284554	331	16
186900	207	297		194164	468	219		202247	414	66		223997	233	53		231656	395	15		239232	330	203		247795	508	75		255092	388	243		262699	458	49		270221	541	262		277510	455	256		284555	332	16
186901	205	296		194165	467	220		202248	414	65		223998	233	53		231657	400	16		239233	326	205		247796	509	76		255093	385	248		262700	458	48		270222	541	262		277511	455	256		284556	333	16
186902	204	295		194166	466	221		202249	414	65		223999	233	53		231658	403	17		239234	320	207		247797	509	76		255094	385	255		262701	458	49		270223	541	262		277512	455	256		284557	335	16
186903	203	294		194167	466	222		202250	414	65		224000	233	53		231659	404	16		239235	314	210		247798	509	75		255095	382	261		262702	458	48		270224	541	262		277513	455	256		284558	336	16
186904	202	294		194168	465	224		202251	414	66		224001	233	53		231660	409	17		239236	308	214		247799	509	76		255096	380	264		262703	458	49		270225	541	262		277514	456	256		284559	337	16
186905	203	295		194169	463	231		202252	414	66		224002	233	52		231661	415	19		239237	303	216		247800	509	76		255097	377	271		262704	458	48		270226	541	262		277515	456	256		284560	336	16
186906	201	293		194170	464	234		202253	414	66		224003	235	53		231662	415	19		239238	297	219		247801	509	76		255098	374	276		262705	458	48		270227	541	262		277516	456	256		284561	338	15
186907	200	292		194171	465	237		202254	414	66		224004	301	115		231663	419	20		239239	291	223		247802	509	76		255099	371	282		262706	458	48		270228	541	262		277517	456	256		284562	341	15
186908	200	292		194172	465	241		202255	414	65		224005	302	115		231664	424	22		239240	285	225		247803	509	75		255100	368	288		262707	458	48		270229	541	262		277518	456	256		284563	344	15
186909	200	292		194173	466	243		202256	414	65		224006	302	115		231665	426	22		239241	279	229		247804	509	75		255101	365	293		262708	458	48		270230	541	262		277519	456	256		284564	348	15
186910	200	292		194174	465	248		202257	414	65		224007	303	114		231666	428	22		239242	273	231		247805	509	76		255102	362	299		262709	458	48		270231	541	262		277520	456	255		284565	349	14
186911	200	292		194175	466	252		202258	414	65		224008	303	114		231667	434	25		239243	266	233		247806	509	76		255103	360	303		262710	458	48		270232	541	262		277521	456	255		284566	352	14
186912	200	292		194176	469	255		202259	414	65		224009	303	114		231668	438	26		239244	260	237		247807	509	76		255104	354	308		262711	458	48		270233	541	262		277522	455	255		284567	355	14
186913	200	292		194177	470	263		202260	414	65		224010	303	114		231669	441	27		239245	255	240		247808	509	76		255105	350	313		262712	458	48		270234	541	262		277523	455	255		284568	358	14
186914	200	292		194178	471	266		202261	414	65		224011	303	114		231670	443	28		239246	250	242		247809	509	76		255106	346	317		262713	458	48		270235	541	262		277524	455	255		284569	362	14
186915	200	292		194179	473	270		202262	414	65		224012	303	114		231671	448	30		239247	245	246		247810	509	75		255107	341	321		262714	458	48		270236	541	262		277525	454	255		284570	364	14
186916	200	292		194180	472	277		202263	414	65		224013	303	114		231672	454	33		239248	240	249		247811	509	75		255108	336	327		262715	458	48		270237	541	262		277526	454	255		284571	366	15
186917	200	292		194181	474	282		202264	414	65		224014	303	114		231673	457	34		239249	234	252		247812	509	75		255109	330	330		262716	458	48		270238	541	262		277527	454	255		284572	368	16
186918	200	292		194182	479	286		202265	414	64		224015	303	114		231674	462	37		239250	230	256		247813	508	75		255110	325	333		262717	458	48		270239	541	262		277528	454	255		284573	368	16
186919	200	292		194183	483	290		202266	414	65		224016	303	114		231675	464	37		239251	223	260		247814	509	75		255111	320	337		262718	458	48		270240	541	262		277529	454	255		284574	369	15
186921	189	312		194184	486	292		202267	414	65		224017	303	114		231676	468	39		239252	219	262		247815	509	75		255112	315	340		262719	458	48		270241	541	262		277530	454	255		284575	369	15
186922	190	314		194185	492	300		202268	414	65		224018	303	114		231677	472	42		239253	213	266		247816	509	75		255113	308	344		262720	459	50		270242	541	262		277531	454	255		284576	370	16
186923	190	314		194186	494	303		202269	414	64		224019	303	114		231678	477	45		239254	209	268		247817	509	75		255114	303	347		262721	459	50		270243	541	262		277532	454	255		284577	370	17
186924	191	315		194187	499	307		202270	414	65		224020	304	113		231679	482	47		239255	202	272		247818	509	75		255115	297	349		262722	459	50		270244	541	262		277533	454	255		284578	371	17
186925	191	315		194188	502	312		202271	414	65		224021	304	113		231680	485	50		239256	198	276		247819	509	75		255116	292	352		262723	459	50		270245	541	262		277534	454	255		284579	372	18
186926	191	315		194189	506	316		202272	414	65		224022	304	113		231681	485	50		239257	194	279		247820	509	75		255117	286	355		262724	459	50		270246	542	262		277535	454	255		284580	372	21
186927	191	315		194190	510	318		202273	414	65		224023	305	112		231682	485	50		239258	188	282		247821	509	75		255118	281	356		262725	459	50		270247	541	262		277536	454	255		284581	371	25
186928	191	315		194191	515	324		202274	414	65		224024	305	112		231683	485	50		239259	183	287		247822	509	76		255119	274	360		262726	459	50		270248	541	262		277537	454	255		284582	371	27
186929	191	315		194192	517	326		202275	414	65		224025	305	112		231684	488	53		239260	178	290		247823	509	76		255120	269	361		262727	459	50		270249	541	262		277538	454	255		284583	368	30
186930	191	315		194193	521	331		202276	414	65		224026	305	112		231685	488	52		239261	173	293		247824	509	76		255121	263	362		262728	459	50		270250	541	262		277539	454	255		284584	365	32
186931	191	315		194194	524	337		202277	414	65		224027	305	112		231686	491	55		239262	169	296		247825	509	75		255122	257	364		262729	459	50		270251	541	262		277540	454	255		284585	362	36
186932	191	314		194195	527	339		202278	414	65		224028	305	112		231687	491	54		239263	164	299		247826	509	75		255123	250	365		262730	459	50		270252	541	262		277541	454	255		284586	358	40
186933	192	313		194196	532	346		202279	414	65		224029	305	112		231688	495	58		239264	160	302		247827	509	75		255124	244	365		262731	459	50		270253	541	262		277542	443	260		284587	355	43
186934	193	311		194197	534	351		202280	414	65		224030	305	112		231689	495	57		239265	154	307		247828	509	75		255125	237	367		262732	459	50		270254	541	262		277543	443	260		284588	353	48
186935	195	309		194198	535	352		202281	414	65		224031	305	112		231690	497	58		239266	154	306		247829	509	75		255126	231	366		262733	459	50		270255	541	262		277544	443	261		284589	354	53
186936	196	306		194199	537	355		202282	414	65		224032	305	112		231691	499	60		239267	154	305		247830	509	75		255127	220	366		262734	459	50		270256	541	262		277545	443	261		284590	354	61
186937	197	305		194200	538	356		202283	414	65		224033	305	112		231692	500	61		239268	154	305		247831	509	75		255128	217	367		262735	459	50		270257	541	262		277546	443	261		284591	359	69
186938	198	303		194201	539	358		202284	414	65		224034	305	112		231693	501	61		239269	155	305		247832	509	75		255129	213	366		262736	459	49		270258	541	262		277547	443	261		284592	361	72
186939	200	300		194202	541	358		202285	414	65		224035	305	112		231694	503	63		239270	155	305		247833	509	75		255130	209	365		262737	459	50		270259	541	262		277548	443	261		284593	364	76
186940	202	296		194203	543	357		202286	414	65		224036	305	112		231695	507	67		239271	155	305		247834	509	75		255131	202	364		262738	459	50		270260	540	262		277549	443	261		284594	368	82
186941	200	296		194204	545	356		202287	415	66		224037	305	112		231696	509	68		239272	156	305		247835	509	75		255132	198	360		262739	459	49		270261	540	262		277550	443	261		284595	370	86
186942	200	295		194205	544	357		202288	415	67		224038	305	112		231697	511	70		239273	157	305		247836	509	75		255133	193	356		262740	459	50		270262	540	262		277551	443	261		284596	375	92
186943	199	294		194206	545	357		202289	415	67		224039	305	112		231698	514	73		239274	158	309		247837	509	75		255134	192	353		262741	459	50		270263	541	262		277552	443	261		284597	378	96
186944	200	291		194207	545	356		202290	415	66		224040	305	112		231699	517	76		239275	159	313		247838	509	75		255135	188	346		262742	459	50		270264	541	262		277553	443	261		284598	381	103
186945	200	291		194208	545	356		202291	415	67		224041	305	112		231700	519	77		239276	160	318		247839	509	75		255136	184	341		262743	459	50		270265	541	262		277554	443	261		284599	386	112
186946	200	291		194209	546	356		202292	414	65		224042	305	112		231701	522	81		239277	161	323		247840	509	75		255137	182	338		262744	459	50		270266	541	262		277555	444	260		284600	390	119
186947	200	290		194210	548	355		202293	414	65		224043	305	112		231702	523	81		239278	161	323		247841	509	75		255138	180	333		262745	459	50		270267	541	262		277556	445	259		284601	395	127
186948	200	291		194211	551	350		202294	414	65		224044	305	112		231703	523	81		239279	162	327		247842	508	75		255139	176	330		262746	459	49		270268	541	262		277557	444	255		284602	399	132
186949	200	290		194212	552	348		202295	413	64		224045	305	112		231704	525	84		239280	162	329		247843	508	75		255140	172	327		262747	459	50		270269	541	262		277558	444	253		284603	403	138
186950	200	290		194213	553	348		202296	413	64		224046	305	112		231705	527	85		239281	163	334		247844	508	75		255141	168	323		262748	459	50		270270	541	262		277559	443	249		284604	405	139
186951	200	291		194214	553	346		202297	413	64		224047	305	112		231706	531	91		239282	165	342		247845	508	74		255142	165	321		262749	459	50		270271	541	263		277560	443	247		284605	409	144
186952	200	290		194215	554	343		202298	413	64		224048	305	112		231707	534	95		239283	167	344		247846	508	74		255143	161	319		262750	459	49		270272	541	262		277561	443	244		284606	414	151
186953	200	289		194216	557	339		202299	414	65		224049	305	112		231708	534	96		239284	169	348		247847	508	74		255144	159	318		262751	459	49		270273	541	262		277562	442	242		284607	417	154
186954	200	289		194217	558	339		202300	414	65		224050	305	112		231709	535	96		239285	168	350		247848	508	74		255145	154	318		262752	459	49		270274	541	263		277563	442	242		284608	421	162
186955	200	289		194218	558	337		202301	414	65		224051	305	112		231710	538	99		239286	172	354		247849	508	75		255146	153	317		262753	459	49		270275	541	262		277564	441	240		284609	422	166
186956	200	289		194219	558	337		202302	414	65		224052	305	112		231711	540	103		239287	173	361		247850	508	75		255147	153	317		262754	459	49		270276	541	262		277565	441	239		284610	424	171
186957	201	289		194220	561	330		202303	414	65		224053	305	112		231712	541	104		239288	175	362		247851	508	74		255148	153	317		262755	459	49		270277	541	263		277566	441	239		284611	426	179
186958	201	289		194221	563	326		202304	414	65		224054	305	112		231713	543	105		239289	179	361		247852	508	74		255149	153	317		262756	459	49		270278	540	263		277567	441	239		284612	427	190
186959	201	288		194222	563	325		202305	414	65		224055	305	112		231714	544	106		239290	181	364		247853	508	75		255150	153	317		262757	459	49		270279	540	263		277568	441	238		284613	426	199
186960	201	288		194223	565	320		202306	414	65		224056	305	112		231715	546	111		239291	183	367		247854	508	75		255151	153	317		262758	459	49		270280	540	263		277569	441	238		284614	423	207
186961	201	288		194224	566	318		202307	414	65		224057	305	112		231716	546	112		239292	187	371		247855	508	75		255152	154	317		262759	459	49		270281	540	262		277570	441	238		284615	422	213
186962	200	289		194225	569	312		202308	414	65		224058	305	112		231717	547	114		239293	190	373		247856	508	75		255153	154	317		262760	459	49		270282	540	262		277571	441	238		284616	419	219
186963	200	289		194226	570	308		202309	414	65		224059	305	112		231718	548	114		239294	192	376		247857	508	75		255154	154	317		262761	459	49		270283	540	263		277572	441	238		284617	417	225
186964	200	289		194227	571	303		202310	414	65		224060	305	112		231719	549	116		239295	195	380		247858	508	75		255155	154	317		262762	459	49		270284	540	263		277573	441	238		284618	413	234
186965	200	290		194228	572	301		202311	414	64		224061	305	112		231720	550	118		239296	200	384		247859	508	74		255156	154	316		262763	459	49		270285	540	263		277574	441	238		284619	410	239
186966	200	290		194229	574	295		202312	415	65		224062	305	112		231721	552	120		239297	203	386		247860	508	75		255157	154	316		262764	459	49		270286	540	263		277575	441	238		284620	405	247
186967	200	289		194230	575	294		202313	415	65		224063	305	112		231722	554	123		239298	206	390		247861	508	75		255158	154	316		262765	459	49		270287	540	263		277576	441	238		284621	400	252
186968	200	289		194231	576	286		202314	415	64		224064	305	112		231723	555	125		239299	210	394		247862	508	75		255159	154	315		262766	459	49		270288	540	263		277577	441	237		284622	393	256
186969	200	289		194232	577	284		202315	415	64		224065	305	112		231724	556	127		239300	213	397		247863	508	75		255160	155	314		262767	459	49		270289	540	262		277578	441	237		284623	387	259
186970	200	291		194233	578	284		202316	415	64		224066	305	112		231725	558	130		239301	218	403		247864	508	75		255161	155	311		262768	459	49		270290	540	263		277579	441	237		284624	380	261
186971	200	290		194234	578	281		202317	415	64		224067	305	112		231726	559	132		239302	223	407		247865	508	75		255162	154	307		262769	459	49		270291	540	263		277580	441	235		284625	369	265
186972	200	290		194235	579	278		202318	415	64		224068	305	112		231727	562	137		239303	227	409		247866	508	75		255163	154	303		262770	459	49		270292	540	263		277581	441	235		284626	362	266
186973	200	289		194236	579	274		202319	415	64		224069	305	112		231728	563	139		239304	233	414		247867	508	75		255164	153	298		262771	459	49		270293	540	263		277582	441	235		284627	351	267
186974	200	288		194237	579	271		202320	415	64		224070	305	112		231729	565	144		239305	237	417		247868	508	75		255165	153	295		262772	459	49		270294	540	263		277583	441	234		284628	343	267
186975	200	288		194238	580	270		202321	415	64		224071	305	112		231730	566	146		239306	241	419		247869	508	75		255166	152	292		262773	459	49		270295	540	263		277584	441	233		284629	338	264
186976	200	288		194239	580	266		202322	415	65		224072	305	112		231731	567	150		239307	247	422		247870	508	75		255167	152	290		262774	459	49		270296	540	263		277585	441	233		284630	331	260
186977	200	289		194240	582	265		202323	415	65		224073	305	112		231732	569	154		239308	251	425		247871	508	75		255168	152	287		262775	459	49		270297	540	263		277586	441	231		284631	324	256
186978	200	289		194241	582	265		202324	415	64		224074	305	112		231733	571	159		239309	258	429		247872	508	75		255169	151	285		262776	459	49		270298	540	263		277587	440	232		284632	322	253
186979	200	289		194242	582	263		202325	415	64		224075	305	112		231734	572	162		239310	263	434		247873	508	75		255170	151	284		262777	459	49		270299	540	263		277588	439	232		284633	316	249
186980	200	288		194243	582	260		202326	415	64		224076	305	112		231735	573	165		239311	268	437		247874	508	75		255171	150	280		262778	459	49		270300	540	263		277589	439	232		284634	311	245
186981	200	288		194244	582	252		202327	415	64		224077	305	112		231736	574	166		239312	272	440		247875	508	75		255172	148	274		262779	459	49		270301	540	263		277590	440	232		284635	307	240
186982	200	288		194245	582	251		202328	415	64		224078	305	112		231737	576	173		239313	276	441		247876	508	75		255173	146	271		262780	459	49		270302	540	263		277591	441	233		284636	302	235
186983	200	287		194246	583	249		202329	415	64		224079	305	112		231738	577	177		239314	277	440		247877	508	75		255174	143	267		262781	459	49		270303	540	263		277592	442	234		284637	298	230
186984	200	287		194247	583	246		202330	416	69		224080	305	112		231739	578	180		239315	281	440		247878	508	75		255175	142	263		262782	459	49		270304	540	263		277593	443	235		284638	292	224
186985	200	287		194248	583	244		202331	417	71		224081	305	112		231740	579	184		239316	282	440		247879	508	75		255176	141	256		262783	459	49		270305	540	263		277594	446	235		284639	288	220
186986	200	287		194249	582	240		202332	417	71		224082	305	112		231741	580	189		239317	285	441		247880	508	75		255177	140	254		262784	459	49		270306	540	263		277595	450	234		284640	284	217
186987	200	287		194250	582	236		202333	417	71		224083	305	112		231742	581	192		239318	288	441		247881	509	75		255178	139	250		262785	459	49		270307	540	263		277596	452	235		284641	280	212
186988	200	287		194251	582	234		202334	417	71		224084	305	112		231743	581	194		239319	291	441		247882	509	75		255179	138	245		262786	459	49		270308	540	263		277597	454	237		284642	279	211
186989	200	287		194252	582	233		202335	417	71		224085	305	112		231744	581	200		239320	295	442		247883	509	75		255180	136	239		262787	459	49		270309	540	263		277598	456	239		284643	279	211
186990	200	287		194253	582	231		202336	417	71		224086	305	112		231745	582	201		239321	298	442		247884	508	75		255181	136	238		262788	459	49		270310	540	263		277599	458	241		284644	279	211
186991	200	286		194254	583	229		202337	417	71		224087	305	112		231746	583	202		239322	301	442		247885	508	75		255182	137	235		262789	459	49		270311	540	263		277600	461	243		284645	279	211
186992	200	286		194255	582	225		202338	417	71		224088	305	112		231747	583	202		239323	305	442		247886	508	75		255183	139	234		262790	459	49		270312	540	263		277601	464	246		284646	278	210
186993	200	286		194256	582	223		202339	417	70		224089	305	112		231748	583	207		239324	309	442		247887	508	75		255184	140	231		262791	459	49		270313	540	263		277602	467	248		284647	277	209
186994	200	285		194257	581	219		202340	417	71		224090	305	112		231749	584	210		239325	312	442		247888	508	75		255185	139	231		262792	459	49		270314	540	263		277603	471	252		284648	274	205
186995	199	287		194258	582	215		202341	417	71		224091	305	112		231750	584	213		239326	318	444		247889	508	74		255186	141	230		262793	459	49		270315	540	263		277604	473	254		284649	271	201
186996	197	289		194259	582	214		202342	417	71		224092	305	112		231751	585	214		239327	324	447		247890	508	74		255187	141	229		262794	459	50		270316	540	263		277605	475	256		284650	268	196
186997	195	287		194260	582	214		202343	417	71		224093	305	112		231752	585	218		239328	329	449		247891	508	75		255188	142	227		262795	459	51		270317	541	263		277606	476	257		284651	269	195
186998	194	287		194261	581	211		202344	417	71		224094	305	112		231753	585	220		239329	335	450		247892	508	75		255189	143	224		262796	458	50		270318	544	263		277607	476	258		284652	269	193
186999	193	285		194262	580	209		202345	417	71		224095	305	113		231754	586	218		239330	341	452		247893	508	75		255190	144	224		262797	457	49		270319	545	264		277608	477	259		284653	268	191
187000	191	284		194263	581	209		202346	417	71		224096	305	113		231755	586	221		239331	349	455		247894	508	75		255191	147	220		262798	455	49		270320	546	265		277609	477	259		284654	267	189
187001	189	284		194264	580	205		202347	417	71		224097	305	113		231756	586	226		239332	356	456		247895	508	75		255192	149	218		262799	453	48		270321	547	268		277610	477	259		284655	265	184
187002	186	282		194265	581	204		202348	417	71		224098	306	113		231757	586	229		239333	361	457		247896	508	74		255193	151	215		262800	450	47		270322	547	276		277611	477	259		284656	265	178
187003	183	281		194266	581	204		202349	417	71		224099	307	113		231758	586	232		239334	363	457		247897	508	74		255194	155	210		262801	450	47		270323	548	276		277612	477	259		284657	266	171
187004	180	281		194267	580	201		202350	417	71		224100	307	114		231759	587	234		239335	366	455		247898	508	75		255195	157	206		262802	446	47		270324	549	277		277613	477	259		284658	269	164
187005	173	279		194268	580	197		202351	417	71		224101	308	114		231760	587	237		239336	369	455		247899	508	75		255196	159	201		262803	443	46		270325	549	277		277614	477	259		284659	270	160
187006	171	279		194269	577	191		202352	417	71		224102	309	116		231761	587	240		239337	375	454		247900	508	75		255197	162	197		262804	438	44		270326	549	277		277615	477	259		284660	272	152
187007	168	278		194270	577	188		202353	417	71		224103	310	117		231762	588	240		239338	377	452		247901	508	75		255198	164	192		262805	436	43		270327	549	277		277616	477	259		284661	275	147
187008	163	277		194271	576	183		202354	417	71		224104	311	119		231763	587	242		239339	382	450		247902	508	75		255199	169	185		262806	434	42		270328	549	277		277617	477	259		284662	278	140
187009	159	277		194272	576	181		202355	417	70		224105	312	120		231764	586	248		239340	389	448		247903	508	75		255200	173	179		262807	430	41		270329	549	277		277618	477	259		284663	281	135
187010	153	275		194273	574	176		202356	417	70		224106	314	124		231765	587	251		239341	391	447		247904	508	75		255201	176	172		262808	428	40		270330	550	279		277619	477	259		284664	284	131
187011	147	273		194274	572	173		202357	417	70		224107	315	125		231766	585	257		239342	396	446		247905	508	75		255202	179	167		262809	426	39		270331	550	279		277620	477	259		284665	287	125
187012	146	272		194275	572	169		202358	417	70		224108	316	127		231767	585	259		239343	402	446		247906	508	75		255203	182	164		262810	422	37		270332	550	279		277621	477	259		284666	288	123
187013	146	271		194276	571	166		202359	417	70		224109	317	128		231768	586	262		239344	408	443		247907	508	75		255204	184	158		262811	418	36		270333	550	279		277622	477	259		284667	289	121
187014	146	271		194277	570	163		202360	417	70		224110	317	128		231769	585	268		239345	414	440		247908	508	75		255205	187	153		262812	413	34		270334	550	279		277623	477	259		284668	289	121
187015	144	272		194278	571	163		202361	417	70		224111	318	129		231770	584	271		239346	420	440		247909	508	75		255206	190	149		262813	410	32		270335	550	279		277624	477	259		284669	289	122
187016	144	273		194279	569	158		202362	417	70		224112	318	129		231771	583	273		239347	428	437		247910	508	75		255207	192	144		262814	406	30		270336	550	279		277625	477	259		284670	290	120
187017	144	276		194280	567	154		202363	417	70		224113	319	129		231772	582	276		239348	432	436		247911	508	75		255208	196	139		262815	403	29		270337	550	279		277626	477	259		284671	290	120
187018	144	278		194281	566	152		202364	417	69		224114	319	129		231773	582	278		239349	443	435		247912	508	75		255209	199	135		262816	402	29		270338	550	279		277627	477	259		284672	290	120
187019	142	278		194282	565	149		202365	417	70		224115	319	129		231774	582	280		239350	447	433		247913	508	75		255210	201	130		262817	398	28		270339	550	279		277628	478	259		284673	290	120
187020	142	277		194283	563	144		202366	417	70		224116	319	129		231775	583	281		239351	455	432		247914	508	75		255211	205	124		262818	396	27		270340	550	279		277629	478	259		284674	290	120
187021	146	275		194284	562	142		202367	417	70		224117	320	129		231776	582	284		239352	456	432		247915	508	75		255212	208	121		262819	394	26		270341	550	279		277630	477	259		284675	290	120
187022	149	275		194285	561	140		202368	417	70		224118	320	129		231777	582	285		239353	461	431		247916	508	75		255213	212	115		262820	390	25		270342	550	279		277631	488	267		284676	290	120
187023	152	275		194286	559	137		202369	417	70		224119	321	130		231778	582	286		239354	465	429		247917	508	75		255214	216	111		262821	390	25		270343	550	281		277632	504	274		284677	290	120
187024	157	276		194287	558	135		202370	417	69		224120	321	130		231779	582	288		239355	468	428		247918	508	75		255215	219	105		262822	385	24		270344	548	282		277633	504	274		284678	290	120
187025	161	276		194288	558	134		202371	417	69		224121	322	130		231780	580	291		239356	466	425		247919	508	75		255216	222	99		262823	383	24		270345	546	284		277634	505	274		284679	290	120
187026	167	278		194289	556	130		202372	417	70		224122	322	130		231781	580	293		239357	466	423		247920	508	75		255217	226	95		262824	380	23		270346	542	288		277635	505	274		284680	290	120
187027	172	277		194290	555	128		202373	417	70		224123	322	130		231782	580	295		239358	466	424		247921	508	75		255218	230	91		262825	376	23		270347	538	291		277636	507	274		284681	290	120
187028	175	275		194291	553	125		202374	417	70		224124	322	130		231783	579	297		239359	466	424		247922	508	75		255219	233	86		262826	373	22		270348	535	294		277637	507	274		284682	291	120
187029	178	273		194292	551	122		202375	417	70		224125	321	130		231784	578	299		239360	466	422		247923	508	75		255220	238	82		262827	371	23		270349	532	297		277638	507	274		284683	291	119
187030	182	272		194293	549	119		202376	417	70		224126	321	130		231785	578	300		239361	469	421		247924	508	75		255221	243	76		262828	368	23		270350	528	302		277639	507	274		284684	291	119
187031	186	269		194294	547	117		202377	417	70		224127	321	130		231786	578	302		239362	472	419		247925	508	75		255222	246	70		262829	364	23		270351	528	303		277640	507	274		284685	291	119
187032	189	267		194295	545	114		202378	417	70		224128	321	130		231787	577	305		239363	475	417		247926	508	75		255223	251	66		262830	358	23		270352	528	303		277641	507	274		284686	291	119
187033	190	267		194296	543	111		202379	417	69		224129	321	129		231788	576	308		239364	477	416		247927	508	75		255224	255	62		262831	355	24		270353	528	303		277642	507	274		284687	291	119
187034	192	266		194297	540	106		202380	417	69		224130	320	129		231789	576	309		239365	480	414		247928	508	75		255225	259	56		262832	354	23		270354	528	303		277643	507	274		284688	291	119
187035	193	267		194298	539	104		202381	417	70		224131	320	131		231790	575	312		239366	485	412		247929	508	75		255226	262	54		262833	349	24		270355	527	304		277644	507	274		284689	291	119
187036	194	267		194299	537	101		202382	417	70		224132	320	135		231791	573	315		239367	489	409		247930	508	75		255227	266	48		262834	346	24		270356	527	304		277645	507	274		284690	291	118
187037	197	269		194300	537	100		202383	417	69		224133	319	135		231792	574	317		239368	492	406		247931	508	75		255228	270	42		262835	343	24		270357	527	304		277646	507	275		284691	291	118
187038	199	271		194301	534	97		202384	417	69		224134	318	138		231793	571	321		239369	496	403		247932	508	75		255229	274	39		262836	339	26		270358	528	304		277647	507	277		284692	291	118
187039	203	275		194302	533	96		202385	417	69		224135	317	140		231794	569	323		239370	500	401		247933	508	75		255230	277	37		262837	335	28		270359	528	303		277648	507	279		284693	291	118
187040	208	279		194303	531	94		202386	417	69		224136	315	141		231795	568	325		239371	504	398		247934	508	75		255231	278	36		262838	332	29		270360	528	303		277649	507	279		284694	291	119
187041	211	282		194304	529	92		202387	417	69		224137	313	144		231796	567	328		239372	508	395		247935	508	75		255232	284	33		262839	329	29		270361	527	304		277650	507	280		284695	291	118
187042	215	287		194305	530	91		202388	417	69		224138	312	145		231797	566	332		239373	510	393		247936	508	75		255233	287	33		262840	326	29		270362	527	304		277651	508	281		284696	291	119
187043	218	291		194306	524	86		202389	417	69		224139	310	147		231798	565	335		239374	513	391		247937	508	75		255234	290	34		262841	324	29		270363	527	304		277652	510	283		284697	291	119
187044	222	296		194307	522	84		202390	417	69		224140	307	151		231799	562	338		239375	514	389		247938	508	75		255235	292	35		262842	321	30		270364	527	304		277653	510	283		284698	291	119
187045	224	300		194308	520	82		202391	417	69		224141	306	153		231800	560	340		239376	515	387		247939	508	75		255236	297	36		262843	316	30		270365	527	304		277654	511	284		284699	291	119
187046	229	306		194309	518	79		202392	417	69		224142	305	155		231801	560	342		239377	519	384		247940	508	75		255237	302	38		262844	313	30		270366	527	304		277655	512	285		284700	291	118
187047	234	312		194310	515	76		202393	417	69		224143	304	156		231802	559	345		239378	521	382		247941	508	75		255238	305	39		262845	310	30		270367	527	303		277656	513	286		284701	291	118
187048	237	316		194311	513	74		202394	417	69		224144	304	156		231803	558	349		239379	522	379		247942	508	75		255239	312	40		262846	307	31		270368	525	303		277657	513	286		284702	291	118
187049	241	320		194312	513	74		202395	417	69		224145	304	156		231804	555	352		239380	524	376		247943	508	75		255240	314	41		262847	304	31		270369	524	303		277658	513	286		284703	291	118
187050	247	327		194313	508	70		202396	417	69		224146	304	156		231805	553	355		239381	527	373		247944	508	75		255241	318	41		262848	303	30		270370	521	304		277659	513	286		284704	291	118
187051	251	330		194314	508	68		202397	417	69		224147	304	155		231806	550	359		239382	530	370		247945	508	75		255242	321	42		262849	301	30		270371	519	304		277660	513	286		284705	291	118
187052	255	332		194315	505	67		202398	417	69		224148	304	155		231807	549	362		239383	532	368		247946	508	75		255243	327	40		262850	300	30		270372	516	305		277661	513	286		284706	291	118
187053	261	336		194316	501	63		202399	417	69		224149	304	156		231808	547	365		239384	536	365		247947	508	75		255244	331	39		262851	300	29		270373	513	306		277662	514	287		284707	291	118
187054	264	338		194317	496	59		202400	417	69		224150	304	155		231809	544	368		239385	539	362		247948	508	75		255245	335	37		262852	301	28		270374	509	305		277663	515	288		284708	291	118
187055	269	341		194318	497	59		202401	417	69		224151	304	155		231810	540	373		239386	538	361		247949	508	75		255246	339	35		262853	301	28		270375	504	304		277664	515	288		284709	291	118
187056	275	346		194319	493	58		202402	417	69		224152	304	155		231811	539	376		239387	539	360		247950	508	75		255247	343	33		262854	301	26		270376	500	303		277665	515	289		284710	291	118
187057	279	348		194320	493	56		202403	417	69		224153	304	155		231812	537	378		239388	541	356		247951	508	75		255248	347	30		262855	301	25		270377	493	301		277666	515	292		284711	291	118
187058	284	350		194321	489	53		202404	417	69		224154	304	155		231813	533	380		239389	541	354		247952	508	75		255249	350	27		262856	301	24		270378	489	300		277667	514	295		284712	291	118
187059	291	355		194322	486	52		202405	417	69		224155	304	155		231814	533	381		239390	541	354		247953	508	75		255250	354	25		262857	301	24		270379	486	298		277668	513	298		284713	291	118
187060	299	359		194323	486	51		202406	417	69		224156	304	155		231815	531	383		239391	542	353		247954	508	75		255251	360	21		262858	301	23		270380	484	297		277669	512	303		284714	291	118
187061	304	362		194324	484	50		202407	417	69		224157	305	155		231816	531	385		239392	543	350		247955	508	75		255252	361	22		262859	301	23		270381	484	297		277670	512	308		284715	291	118
187062	309	365		194325	482	48		202408	417	69		224158	305	155		231817	528	387		239393	544	347		247956	508	75		255253	364	22		262860	301	23		270382	484	297		277671	511	308		284716	291	118
187063	316	369		194326	477	46		202409	417	68		224159	305	154		231818	525	389		239394	548	341		247957	508	75		255254	365	23		262861	301	23		270383	483	297		277672	511	309		284717	291	118
187064	322	373		194327	476	46		202410	417	67		224160	305	154		231819	525	390		239395	549	340		247958	508	75		255255	366	24		262862	301	22		270384	482	297		277673	511	313		284718	291	118
187065	329	375		194328	474	44		202411	417	67		224161	305	154		231820	522	393		239396	551	337		247959	508	75		255256	366	23		262863	300	23		270385	482	297		277674	511	313		284719	291	118
187066	334	378		194329	473	43		202412	417	69		224162	305	155		231821	521	395		239397	553	331		247960	508	75		255257	368	21		262864	297	24		270386	482	297		277675	511	313		284720	291	118
187067	339	381		194330	470	42		202413	417	69		224163	305	155		231822	517	398		239398	556	326		247961	508	75		255258	369	21		262865	297	24		270387	482	297		277676	511	313		284721	291	118
187068	346	384		194331	469	41		202414	417	69		224164	305	156		231823	516	399		239399	558	323		247962	508	75		255259	370	21		262866	297	24		270388	482	297		277677	511	313		284722	291	118
187069	351	389		194332	468	40		202415	417	69		224165	305	156		231824	513	401		239400	561	317		247963	508	75		255260	374	21		262867	297	24		270389	482	297		277678	511	313		284723	291	118
187070	356	392		194333	465	40		202416	417	69		224166	304	157		231825	513	403		239401	561	315		247964	508	75		255261	375	20		262868	296	24		270390	482	297		277679	511	313		284724	291	118
187071	361	397		194334	465	39		202417	417	69		224167	304	158		231826	508	406		239402	563	310		247965	508	75		255262	376	19		262869	296	24		270391	482	297		277680	512	314		284725	291	118
187072	366	402		194335	465	38		202418	417	69		224168	304	158		231827	507	408		239403	564	308		247966	508	75		255263	375	18		262870	298	24		270392	482	297		277681	512	314		284726	291	118
187073	372	407		194336	461	37		202419	417	69		224169	304	158		231828	503	410		239404	565	304		247967	508	75		255264	377	18		262871	292	26		270393	482	297		277682	512	314		284727	291	118
187074	376	411		194337	461	37		202420	417	69		224170	304	158		231829	500	412		239405	567	299		247968	508	75		255265	379	18		262872	290	27		270394	482	297		277683	512	314		284728	291	118
187075	382	415		194338	462	37		202421	417	69		224171	304	158		231830	498	414		239406	567	296		247969	508	75		255266	383	19		262873	289	27		270395	482	297		277684	512	314		284729	291	118
187076	388	420		194339	460	36		202422	417	69		224172	304	158		231831	495	416		239407	568	294		247970	508	75		255267	385	19		262874	288	27		270396	482	297		277685	512	314		284730	291	118
187077	393	425		194340	461	36		202423	417	69		224173	304	158		231832	491	419		239408	569	290		247971	508	75		255268	384	18		262875	287	27		270397	482	296		277686	512	314		284731	291	118
187078	398	428		194341	457	34		202424	417	69		224174	304	158		231833	488	421		239409	569	287		247972	508	75		255269	386	18		262876	287	27		270398	483	296		277687	512	315		284732	291	118
187079	402	432		194342	454	33		202425	417	69		224175	306	156		231834	482	424		239410	570	283		247973	508	75		255270	389	19		262877	285	27		270399	483	297		277688	511	314		284733	291	118
187080	405	435		194343	455	33		202426	417	69		224176	306	156		231835	479	426		239411	571	280		247974	508	75		255271	395	21		262878	282	28		270400	483	297		277689	511	314		284734	291	118
187081	410	437		194344	455	32		202427	417	69		224177	306	159		231836	476	427		239412	572	276		247975	508	75		255272	398	21		262879	278	30		270401	482	297		277690	511	314		284735	291	118
187082	415	440		194345	455	32		202428	417	69		224178	307	159		231837	474	428		239413	573	271		247976	508	75		255273	400	22		262880	278	29		270402	482	297		277691	511	314		284736	291	118
187083	420	440		194346	450	31		202429	417	69		224179	308	159		231838	472	428		239414	573	268		247977	508	75		255274	401	22		262881	273	32		270403	481	297		277692	511	314		284737	291	118
187084	427	438		194347	448	31		202430	417	69		224180	307	160		231839	471	430		239415	573	264		247978	508	75		255275	400	22		262882	271	33		270404	480	298		277693	511	313		284738	291	118
187085	433	438		194348	448	32		202431	417	69		224181	307	160		231840	468	433		239416	574	260		247979	508	75		255276	400	22		262883	267	35		270405	480	297		277694	511	313		284739	291	118
187086	439	437		194349	448	32		202432	417	69		224182	307	160		231841	466	434		239417	575	257		247980	508	75		255277	400	22		262884	263	37		270406	480	297		277695	511	312		284740	291	118
187087	445	436		194350	449	32		202433	417	68		224183	307	160		231842	460	436		239418	576	251		247981	508	75		255278	400	21		262885	259	39		270407	480	298		277696	511	311		284741	291	118
187088	448	435		194351	448	32		202434	417	68		224184	307	160		231843	459	438		239419	575	247		247982	508	75		255279	403	22		262886	253	42		270408	480	298		277697	511	311		284742	291	118
187089	449	434		194352	448	31		202435	417	69		224185	307	160		231844	455	439		239420	574	245		247983	508	75		255280	406	23		262887	248	44		270409	480	298		277698	511	311		284743	291	118
187090	449	434		194353	448	31		202436	417	69		224186	307	160		231845	453	440		239421	572	239		247984	508	75		255281	406	23		262888	244	47		270410	480	298		277699	511	310		284744	291	118
187091	450	434		194354	448	32		202437	417	69		224187	306	160		231846	448	442		239422	571	238		247985	508	75		255282	407	23		262889	240	50		270411	480	298		277700	510	309		284745	291	118
187092	450	434		194355	448	33		202438	417	68		224188	306	159		231847	446	443		239423	570	233		247986	508	75		255283	410	24		262890	235	53		270412	481	298		277701	510	308		284746	291	118
187093	450	434		194356	445	37		202439	417	68		224189	306	158		231848	442	444		239424	569	229		247987	508	75		255284	412	24		262891	232	55		270413	481	298		277702	511	309		284747	291	118
187094	451	435		194357	448	39		202440	417	69		224190	306	158		231849	440	445		239425	569	225		247988	508	75		255285	413	24		262892	232	55		270414	481	298		277703	511	309		284748	291	118
187095	451	436		194358	450	41		202441	417	69		224191	306	157		231850	440	445		239426	567	219		247989	508	75		255286	420	28		262893	230	56		270415	481	298		277704	511	310		284749	291	118
187096	452	436		194359	451	43		202442	417	69		224192	304	157		231851	440	445		239427	566	216		247990	508	75		255287	421	28		262894	230	59		270416	481	298		277705	511	310		284750	291	118
187097	452	436		194360	453	45		202443	417	69		224193	302	157		231852	440	445		239428	566	210		247991	508	75		255288	422	28		262895	229	58		270417	481	298		277706	511	310		284751	291	118
187098	452	436		194361	456	50		202444	417	69		224194	300	157		231853	440	444		239429	562	205		247992	508	75		255289	422	28		262896	233	76		270418	481	297		277707	511	309		284752	291	118
187099	452	436		194362	457	54		202445	417	69		224195	295	156		231854	440	444		239430	560	200		247993	508	75		255290	424	29		262897	234	76		270419	481	297		277708	511	310		284753	291	118
187100	452	436		194363	460	58		202446	417	69		224196	292	154		231855	440	443		239431	559	195		247994	508	75		255291	424	29		262898	236	77		270420	481	297		277709	511	309		284754	291	118
187101	452	436		194364	462	63		202447	417	69		224197	290	153		231856	440	444		239432	555	188		247995	508	75		255292	424	28		262899	235	75		270421	481	297		277710	511	309		284755	291	118
187102	452	436		194365	463	69		202448	417	69		224198	290	152		231857	440	444		239433	553	185		247996	508	75		255293	426	29		262900	237	76		270422	481	297		277711	511	309		284756	291	118
187103	453	436		194366	465	74		202449	417	69		224199	285	150		231858	437	446		239434	552	182		247997	508	75		255294	425	29		262901	238	77		270423	482	297		277712	511	309		284757	291	118
187104	453	436		194367	466	88		202450	417	69		224200	284	149		231859	437	446		239435	550	178		247998	508	75		255295	426	30		262902	239	78		270424	482	298		277713	511	310		284758	291	118
187105	453	436		194368	466	88		202451	417	69		224201	282	148		231860	437	446		239436	547	175		247999	508	75		255296	426	30		262903	240	80		270425	481	298		277714	511	311		284759	291	118
187106	453	436		194369	467	99		202452	417	69		224202	278	146		231861	437	447		239437	544	169		248000	508	75		255297	426	30		262904	240	81		270426	481	298		277715	511	310		284760	291	118
187107	453	436		194370	467	101		202453	417	69		224203	272	142		231862	437	447		239438	543	164		248001	508	75		255298	427	32		262905	239	84		270427	481	297		277716	512	311		284761	291	119
187108	453	436		194371	468	110		202454	417	69		224204	271	140		231863	435	448		239439	540	160		248002	508	75		255299	426	31		262906	238	87		270428	482	297		277717	516	312		284762	291	119
187109	453	436		194372	469	116		202455	417	69		224205	269	138		231864	432	448		239440	537	153		248003	508	75		255300	426	34		262907	237	91		270429	482	297		277718	516	311		284763	291	118
187110	453	436		194373	470	123		202456	417	69		224206	267	136		231865	429	449		239441	536	150		248004	508	75		255301	425	35		262908	237	93		270430	481	298		277719	518	311		284764	291	119
187111	453	436		194374	473	127		202457	417	68		224207	267	135		231866	427	450		239442	535	141		248005	508	75		255302	425	37		262909	234	101		270431	481	298		277720	521	310		284765	291	119
187112	453	436		194375	473	133		202458	417	67		224208	267	135		231867	425	450		239443	535	138		248006	508	75		255303	424	39		262910	234	100		270432	481	298		277721	524	310		284766	291	119
187113	453	436		194376	473	135		202459	417	68		224209	266	134		231868	423	451		239444	536	134		248007	508	75		255304	422	40		262911	231	102		270433	481	298		277722	527	311		284767	291	119
187114	454	436		194377	475	148		202460	417	69		224210	266	134		231869	419	451		239445	534	126		248008	508	75		255305	419	43		262912	229	103		270434	481	298		277723	527	311		284768	291	119
187115	454	436		194378	475	153		202461	417	69		224211	266	134		231870	416	452		239446	534	119		248009	508	75		255306	418	46		262913	224	105		270435	481	298		277724	530	313		284769	291	119
187116	454	435		194379	477	160		202462	418	70		224212	266	134		231871	408	453		239447	534	112		248010	508	75		255307	417	49		262914	221	106		270436	481	297		277725	531	313		284770	291	119
187117	455	435		194380	477	163		202463	418	70		224213	266	134		231872	408	453		239448	532	108		248011	508	75		255308	417	51		262915	218	107		270437	482	297		277726	534	315		284771	291	119
187118	456	435		194381	478	172		202464	418	70		224214	266	134		231873	408	453		239449	530	104		248012	508	75		255309	419	54		262916	213	108		270438	482	298		277727	535	316		284772	291	119
187119	455	436		194382	479	178		202465	418	70		224215	266	134		231874	405	454		239450	529	103		248013	508	75		255310	421	55		262917	208	110		270439	480	299		277728	537	318		284773	291	119
187120	457	434		194383	478	182		202466	418	70		224216	266	134		231875	401	454		239451	526	101		248014	508	75		255311	424	58		262918	203	113		270440	480	299		277729	538	320		284774	291	119
187121	457	434		194384	477	191		202467	418	70		224217	266	134		231876	399	455		239452	524	98		248015	508	75		255312	427	60		262919	198	115		270441	480	298		277730	538	321		284775	291	119
187122	458	433		194385	477	194		202468	418	70		224218	266	134		231877	394	455		239453	523	98		248016	508	75		255313	431	63		262920	195	115		270442	480	298		277731	540	324		284776	291	119
187123	458	433		194386	475	198		202469	418	70		224219	266	134		231878	391	456		239454	521	97		248017	508	75		255314	436	65		262921	190	117		270443	480	298		277732	541	327		284777	291	119
187124	458	433		194387	474	202		202470	418	70		224220	266	133		231879	388	457		239455	518	93		248018	508	75		255315	441	66		262922	188	118		270444	480	298		277733	544	330		284778	291	119
187125	458	433		194388	473	209		202471	418	70		224221	266	133		231880	386	458		239456	514	88		248019	508	75		255316	442	66		262923	184	119		270445	480	298		277734	544	331		284779	291	119
187126	458	433		194389	470	218		202472	418	70		224222	266	132		231881	378	457		239457	512	89		248020	508	75		255317	445	67		262924	181	120		270446	480	298		277735	545	334		284780	291	119
187127	458	433		194390	469	224		202473	418	70		224223	266	131		231882	372	457		239458	508	87		248021	508	75		255318	448	68		262925	178	121		270447	480	298		277736	546	337		284781	291	119
187128	458	432		194391	466	231		202474	418	70		224224	266	130		231883	369	458		239459	506	87		248022	508	75		255319	451	69		262926	176	122		270448	480	298		277737	547	337		284782	291	119
187129	459	432		194392	464	236		202475	418	70		224225	266	129		231884	365	458		239460	503	85		248023	508	75		255320	454	71		262927	175	123		270449	480	297		277738	549	339		284783	291	119
187130	460	432		194393	462	240		202476	418	70		224226	266	129		231885	361	458		239461	498	84		248024	508	75		255321	456	72		262928	173	124		270450	480	297		277739	551	342		284784	297	106
187131	461	432		194394	459	246		202477	418	70		224227	266	129		231886	355	458		239462	494	83		248025	508	75		255322	458	72		262929	172	125		270451	480	297		277740	551	343		284785	318	94
187132	462	433		194395	457	250		202478	418	70		224228	266	129		231887	351	457		239463	492	83		248026	508	75		255323	463	74		262930	170	127		270452	480	297		277741	551	343		284786	323	95
187133	463	433		194396	455	255		202479	418	70		224229	265	128		231888	348	457		239464	489	82		248027	508	75		255324	468	77		262931	169	128		270453	481	297		277742	551	343		284788	281	143
187134	466	430		194397	450	261		202480	418	69		224230	265	127		231889	344	457		239465	485	81		248028	508	75		255325	472	78		262932	169	129		270454	481	297		277743	551	342		284789	277	141
187135	469	429		194398	450	263		202481	418	70		224231	265	127		231890	340	457		239466	481	81		248029	508	75		255326	478	81		262933	167	131		270455	481	297		277744	551	342		284790	271	141
187136	474	425		194399	447	268		202482	418	70		224232	265	127		231891	335	456		239467	476	80		248030	508	75		255327	483	85		262934	166	131		270456	481	297		277745	551	342		284791	275	153
187137	478	422		194400	442	274		202483	418	70		224233	265	127		231892	334	456		239468	471	78		248031	508	75		255328	489	88		262935	156	141		270457	481	297		277746	551	342		284792	281	159
187138	481	421		194401	440	279		202484	418	70		224234	264	124		231893	328	455		239469	467	77		248032	508	75		255329	495	93		262936	156	143		270458	481	297		277747	551	342		284793	281	158
187139	489	415		194402	436	285		202485	418	70		224235	256	103		231894	323	454		239470	464	77		248033	508	75		255330	498	95		262937	157	142		270459	481	297		277748	551	342		284794	280	156
187140	492	413		194403	432	292		202486	418	70		224236	256	103		231895	319	453		239471	460	76		248034	508	75		255331	503	98		262938	158	138		270460	481	297		277749	550	341		284795	280	154
187141	495	410		194404	428	298		202487	418	70		224237	257	104		231896	315	452		239472	458	76		248035	508	75		255332	505	101		262939	158	138		270461	481	297		277750	550	340		284796	280	154
187142	497	409		194405	425	303		202488	418	70		224238	256	104		231897	311	451		239473	452	76		248036	508	75		255333	510	104		262940	158	138		270462	481	297		277751	551	339		284797	283	150
187143	499	408		194406	423	307		202489	418	70		224239	256	104		231898	305	449		239474	445	76		248037	508	75		255334	514	106		262941	158	138		270463	481	297		277752	552	339		284798	288	145
187144	502	404		194407	417	313		202490	418	70		224240	256	104		231899	301	448		239475	443	75		248038	508	75		255335	518	110		262942	158	138		270464	481	297		277753	554	339		284799	291	141
187145	503	404		194408	411	318		202491	418	70		224241	256	104		231900	298	447		239476	436	75		248039	508	75		255336	521	113		262943	158	138		270465	481	297		277754	555	338		284800	287	136
187146	507	400		194409	408	323		202492	418	70		224242	256	104		231901	293	446		239477	430	76		248040	508	75		255337	525	115		262944	158	138		270466	481	297		277755	556	337		284801	282	134
187147	508	399		194410	402	328		202493	418	70		224243	256	103		231902	287	444		239478	420	76		248041	508	75		255338	527	118		262945	158	138		270467	481	297		277756	557	336		284802	282	134
187148	511	396		194411	397	332		202494	418	70		224244	257	103		231903	284	442		239479	414	76		248042	508	75		255339	531	122		262946	158	138		270468	481	297		277757	557	335		284803	280	137
187149	512	393		194412	392	336		202495	418	70		224245	256	102		231904	282	442		239480	411	77		248043	508	75		255340	532	123		262947	158	137		270469	481	297		277758	557	335		284804	276	142
187150	513	393		194413	387	338		202496	418	70		224246	254	99		231905	280	442		239481	406	77		248044	508	75		255341	536	127		262948	157	138		270470	481	297		277759	556	334		284805	273	145
187151	514	393		194414	386	339		202497	418	70		224247	253	98		231906	275	440		239482	400	78		248045	508	75		255342	538	129		262949	157	137		270471	482	297		277760	556	333		284806	271	147
187152	514	395		194415	386	339		202498	418	70		224248	251	96		231907	272	437		239483	392	79		248046	508	75		255343	541	131		262950	157	137		270472	483	297		277761	555	332		284807	270	148
187153	516	393		194416	386	339		202499	418	70		224249	250	95		231908	270	436		239484	390	78		248047	508	75		255344	543	133		262951	156	139		270473	471	303		277762	553	331		284808	269	148
187154	518	392		194417	386	339		202500	418	70		224250	247	92		231909	268	436		239485	383	80		248048	508	75		255345	544	133		262952	156	139		270474	452	303		277763	547	324		284809	269	152
187155	520	390		194418	383	342		202501	418	70		224251	245	89		231910	266	436		239486	379	81		248049	508	75		255346	544	133		262953	155	142		270475	452	303		277764	551	325		284810	268	153
187156	522	389		194419	380	345		202502	418	70		224252	241	85		231911	265	436		239487	375	81		248050	508	75		255347	544	133		262954	156	144		270476	453	303		277765	552	325		284811	271	154
187157	524	385		194420	377	346		202503	418	70		224253	239	83		231912	263	435		239488	368	82		248051	508	75		255348	546	134		262955	156	143		270477	453	303		277766	552	327		284812	271	152
187158	526	381		194421	370	351		202504	418	70		224254	239	81		231913	260	432		239489	363	84		248052	508	75		255349	546	134		262956	156	143		270478	453	303		277767	552	326		284813	271	152
187159	528	380		194422	368	354		202505	418	70		224255	240	79		231914	259	432		239490	357	85		248053	508	75		255350	546	134		262957	157	142		270479	453	303		277768	552	326		284814	271	144
187160	531	376		194423	363	358		202506	418	70		224256	241	77		231915	257	431		239491	352	86		248054	508	75		255351	546	134		262958	158	141		270480	453	303		277769	550	322		284815	272	141
187161	534	372		194424	357	362		202507	418	70		224257	242	73		231916	256	431		239492	348	88		248055	508	75		255352	547	134		262959	159	141		270481	453	303		277770	549	319		284816	272	140
187162	539	364		194425	352	366		202508	418	70		224258	243	70		231917	253	429		239493	343	89		248056	508	75		255353	547	134		262960	159	140		270482	453	303		277771	547	316		284817	272	143
187163	541	362		194426	343	368		202509	418	70		224259	244	67		231918	252	429		239494	339	89		248057	508	75		255354	547	133		262961	159	139		270483	453	303		277772	544	313		284818	272	143
187164	544	358		194427	341	370		202510	418	70		224260	244	62		231919	251	428		239495	334	92		248058	508	75		255355	549	132		262962	160	139		270484	453	303		277773	542	309		284819	275	139
187165	547	352		194428	334	373		202511	418	70		224261	246	59		231920	250	427		239496	329	94		248059	508	75		255356	551	132		262963	160	139		270485	453	303		277774	541	306		284820	277	135
187166	548	350		194429	329	375		202512	418	70		224262	247	55		231921	247	424		239497	325	95		248060	508	75		255357	550	131		262964	161	139		270486	453	303		277775	540	302		284821	279	132
187167	550	346		194430	325	378		202513	418	70		224263	248	55		231922	247	426		239498	320	98		248061	508	75		255358	549	130		262965	162	139		270487	453	303		277776	540	300		284822	279	127
187168	550	345		194431	317	379		202514	418	70		224264	248	54		231923	242	419		239499	316	101		248062	508	75		255359	549	129		262966	163	139		270488	453	303		277777	539	296		284823	278	126
187169	551	345		194432	312	380		202515	418	70		224265	248	54		231924	240	417		239500	313	102		248063	508	75		255360	549	129		262970	213	184		270489	453	303		277778	538	293		284824	278	126
187170	551	344		194433	307	382		202516	418	70		224266	248	53		231925	240	418		239501	309	104		248064	508	75		255361	549	130		262971	224	181		270490	453	303		277779	537	291		284825	278	128
187171	551	343		194434	298	383		202517	418	70		224267	249	51		231926	239	417		239502	305	107		248065	508	75		255362	549	129		262972	228	182		270491	453	303		277780	536	284		284826	276	131
187172	552	343		194435	294	383		202518	418	70		224268	249	50		231927	239	416		239503	302	108		248066	508	75		255363	549	129		262973	228	179		270492	453	303		277781	536	281		284827	275	132
187173	552	344		194436	286	385		202519	418	70		224269	250	49		231928	239	416		239504	298	110		248067	508	75		255364	549	128		262974	227	177		270493	453	303		277782	537	278		284828	275	134
187174	555	339		194437	279	385		202520	418	70		224270	251	48		231929	239	415		239505	293	113		248068	508	75		255365	548	127		262975	227	175		270494	453	303		277783	538	273		284829	272	135
187175	557	336		194438	276	385		202521	418	70		224271	251	49		231930	239	415		239506	289	115		248069	508	75		255366	547	126		262976	231	169		270495	453	303		277784	540	269		284830	269	140
187176	558	333		194439	270	386		202522	418	70		224272	251	49		231931	237	416		239507	283	118		248070	508	75		255367	547	125		262977	230	163		270496	453	303		277785	543	264		284831	266	143
187177	559	330		194440	263	386		202523	418	70		224273	251	49		231932	236	416		239508	278	122		248071	508	75		255368	547	125		262978	231	166		270497	453	303		277786	545	261		284832	262	146
187178	560	326		194441	258	388		202524	418	70		224274	251	49		231933	235	416		239509	274	125		248072	508	75		255369	547	125		262979	230	168		270498	453	303		277787	547	258		284833	261	146
187179	562	324		194442	250	388		202525	418	70		224275	251	49		231934	235	417		239510	268	128		248073	508	75		255370	547	125		262980	231	165		270499	453	303		277788	549	257		284834	261	147
187180	563	321		194443	243	388		202526	418	70		224276	251	49		231935	234	416		239511	263	132		248074	508	75		255371	547	125		262981	232	166		270500	453	303		277789	553	253		284835	261	147
187181	565	317		194444	237	386		202527	418	70		224277	251	49		231936	234	416		239512	259	136		248075	508	75		255372	546	124		262982	238	171		270501	453	303		277790	556	249		284836	261	146
187182	566	313		194445	230	383		202528	418	70		224278	252	47		231937	232	415		239513	254	140		248076	508	75		255373	546	123		262983	241	173		270502	452	303		277791	559	246		284837	261	146
187183	568	309		194446	226	380		202529	418	70		224279	252	46		231938	232	415		239514	250	145		248077	508	75		255374	544	121		262984	241	176		270503	452	302		277792	562	245		284838	261	146
187184	569	307		194447	219	376		202530	418	70		224280	250	47		231939	231	413		239515	245	149		248078	508	75		255375	544	120		262985	241	176		270504	452	303		277793	565	241		284839	261	146
187185	570	304		194448	214	372		202531	418	70		224281	249	47		231940	231	413		239516	241	154		248079	508	75		255376	543	119		262986	241	177		270505	452	303		277794	568	237		284840	261	146
187186	571	302		194449	213	372		202532	418	70		224282	248	45		231941	230	413		239517	237	160		248080	508	75		255377	542	117		262987	240	177		270506	452	304		277795	571	234		284841	260	146
187187	572	297		194450	208	369		202533	418	70		224283	248	44		231942	228	412		239518	234	165		248081	508	75		255378	542	117		262988	240	175		270507	450	306		277796	572	235		284842	258	143
187188	574	293		194451	206	365		202534	418	70		224284	248	43		231943	226	410		239519	231	169		248082	508	75		255379	541	117		262989	236	173		270508	451	306		277797	573	236		284843	255	142
187189	574	293		194452	201	362		202535	418	70		224285	248	43		231944	225	409		239520	229	174		248083	508	75		255380	541	117		262990	236	172		270509	451	307		277798	574	236		284844	249	138
187190	576	288		194453	193	358		202536	418	70		224286	248	43		231945	224	409		239521	226	180		248084	508	75		255381	542	117		262991	238	174		270510	451	307		277799	575	238		284845	246	135
187191	576	279		194454	186	353		202537	417	70		224287	248	43		231946	224	410		239522	223	185		248085	508	75		255382	542	116		262992	237	173		270511	450	309		277800	576	239		284846	243	132
187192	577	274		194455	181	350		202538	417	71		224288	248	43		231947	223	409		239523	221	190		248086	508	75		255383	540	114		262993	235	174		270512	450	313		277801	577	239		284847	240	127
187193	578	273		194456	176	347		202539	417	71		224289	248	43		231948	222	410		239524	221	193		248087	508	75		255384	540	113		262994	234	175		270513	451	313		277802	578	239		284848	236	122
187194	579	270		194457	169	341		202540	416	71		224290	248	43		231949	219	407		239525	217	198		248088	508	75		255385	539	112		262995	228	174		270514	452	314		277803	579	239		284849	234	116
187195	580	265		194458	169	340		202541	416	72		224291	248	43		231950	217	405		239526	216	202		248089	508	75		255386	537	111		262996	222	174		270515	454	315		277804	579	238		284850	235	116
187196	579	258		194459	168	340		202542	417	73		224292	248	43		231951	215	401		239527	215	206		248090	508	75		255387	537	110		262997	221	174		270516	456	315		277805	579	238		284851	234	112
187197	580	257		194460	171	344		202543	417	74		224293	248	43		231952	213	400		239528	213	211		248091	508	75		255388	537	110		262998	221	175		270517	458	316		277806	579	237		284852	233	109
187198	580	257		194465	175	339		202544	417	73		224294	248	43		231953	211	398		239529	211	218		248092	508	75		255389	536	108		262999	221	176		270518	460	318		277807	580	236		284853	233	106
187199	580	257		194466	178	345		202545	417	74		224295	248	43		231954	210	398		239530	210	224		248093	508	75		255390	533	105		263000	221	177		270519	460	318		277808	582	236		284854	232	103
187200	581	251		194467	178	346		202546	416	74		224296	248	43		231955	208	395		239531	208	230		248094	508	75		255391	531	102		263001	222	177		270520	461	319		277809	582	236		284855	229	98
187201	581	251		194468	178	345		202547	416	75		224297	248	43		231956	207	394		239532	208	235		248095	508	75		255392	528	100		263002	222	180		270521	462	320		277810	582	236		284856	227	92
187202	581	246		194469	178	345		202548	416	76		224298	248	43		231957	205	392		239533	211	240		248096	508	75		255393	530	100		263003	222	178		270522	463	321		277811	582	233		284857	227	91
187203	581	242		194470	178	345		202549	418	80		224299	248	43		231958	203	390		239534	214	246		248097	508	75		255394	529	99		263004	222	180		270523	463	321		277812	582	230		284858	224	84
187204	582	241		194471	178	345		202550	418	81		224300	248	43		231959	202	389		239535	217	251		248098	508	75		255395	526	97		263005	222	180		270524	464	321		277813	582	229		284859	224	81
187205	581	236		194472	178	345		202551	418	84		224301	249	43		231960	200	387		239536	221	257		248099	508	75		255396	526	96		263006	222	180		270525	464	321		277814	582	228		284860	223	75
187206	581	233		194473	178	345		202552	419	87		224302	249	43		231961	198	384		239537	223	262		248100	508	75		255397	526	96		263007	222	180		270526	464	321		277815	582	225		284861	223	70
187207	581	230		194474	178	345		202553	420	91		224303	249	43		231962	197	382		239538	226	267		248101	508	75		255398	526	95		263008	222	180		270527	465	323		277816	581	221		284862	225	68
187208	582	227		194475	178	345		202554	422	94		224304	249	43		231963	195	380		239539	229	269		248102	508	75		255399	525	95		263009	223	181		270528	467	323		277817	581	219		284863	227	67
187209	581	221		194476	178	344		202555	423	97		224305	249	43		231964	193	378		239540	232	274		248103	508	75		255400	525	95		263010	224	179		270529	468	322		277818	580	215		284864	225	65
187210	580	220		194477	178	344		202556	424	101		224306	250	43		231965	191	376		239541	234	277		248104	508	75		255401	525	94		263011	225	178		270530	470	324		277819	580	211		284865	225	63
187211	580	219		194478	178	344		202557	424	104		224307	250	43		231966	188	372		239542	238	282		248105	508	75		255402	525	94		263012	228	180		270531	473	327		277820	580	210		284866	224	64
187212	581	218		194479	175	345		202558	425	107		224308	250	43		231967	186	369		239543	241	284		248106	508	75		255403	525	94		263013	228	180		270532	472	326		277821	578	204		284867	223	65
187213	581	216		194480	172	342		202559	427	111		224309	250	43		231968	183	366		239544	245	289		248107	508	75		255404	522	95		263014	230	181		270533	472	326		277822	577	201		284868	221	66
187214	581	213		194481	170	338		202560	428	115		224310	250	43		231969	181	363		239545	248	291		248108	508	75		255405	521	95		263015	233	183		270534	473	326		277823	577	197		284869	221	66
187215	581	210		194482	170	336		202561	428	116		224311	250	43		231970	179	359		239546	253	294		248109	508	75		255406	518	96		263016	238	186		270535	475	327		277824	577	193		284870	219	66
187216	580	208		194483	171	337		202562	430	120		224312	250	43		231971	176	356		239547	256	296		248110	508	75		255407	515	97		263017	242	188		270536	475	327		277825	575	187		284871	219	66
187217	580	207		194484	171	337		202563	431	124		224313	250	43		231972	173	352		239548	262	301		248111	508	75		255408	514	96		263018	246	190		270537	477	328		277826	575	185		284872	219	66
187218	580	205		194485	169	334		202564	432	128		224314	250	43		231973	172	350		239549	266	302		248112	508	76		255409	507	96		263019	247	191		270538	477	328		277827	575	181		284873	219	66
187219	580	204		194486	169	334		202565	432	131		224315	250	43		231974	172	348		239550	271	305		248113	508	76		255410	503	94		263020	248	192		270539	477	328		277828	572	172		284874	219	66
187220	579	199		194487	169	334		202566	433	135		224316	250	43		231975	170	344		239551	277	309		248114	508	75		255411	501	93		263021	248	192		270540	477	328		277829	570	167		284875	219	65
187221	579	198		194488	169	333		202567	434	138		224317	250	43		231976	169	343		239552	281	310		248115	508	75		255412	498	90		263022	248	192		270541	477	328		277830	569	164		284876	219	63
187222	578	193		194489	169	334		202568	434	142		224318	250	43		231977	167	340		239553	286	312		248116	508	75		255413	494	84		263023	248	192		270542	477	328		277831	568	159		284877	221	62
187223	577	188		194490	169	333		202569	434	144		224319	250	43		231978	166	337		239554	291	315		248117	508	75		255414	494	83		263024	248	192		270543	477	328		277832	566	156		284878	223	61
187224	576	185		194491	169	333		202570	436	149		224320	250	43		231979	164	335		239555	295	316		248118	508	75		255415	495	82		263025	248	192		270544	477	328		277833	564	152		284879	224	61
187225	574	179		194492	169	333		202571	437	151		224321	250	43		231980	163	332		239556	301	319		248119	508	76		255416	492	78		263026	248	192		270545	477	328		277834	565	151		284880	224	60
187226	574	178		194493	169	333		202572	438	155		224322	250	43		231981	161	329		239557	308	319		248120	508	76		255417	490	73		263027	248	192		270546	478	329		277835	561	143		284881	225	59
187227	573	175		194494	169	333		202573	440	160		224323	250	42		231982	160	327		239558	317	319		248121	509	76		255418	489	70		263028	248	192		270547	481	331		277836	560	140		284882	226	58
187228	572	170		194495	169	333		202574	442	168		224324	251	42		231983	159	323		239559	322	319		248122	509	76		255419	486	67		263029	248	192		270548	485	334		277837	558	136		284883	230	55
187229	570	166		194496	169	333		202575	443	167		224325	251	42		231984	158	322		239560	326	319		248123	509	76		255420	485	65		263030	248	192		270549	486	336		277838	555	131		284884	231	54
187230	571	167		194497	169	333		202576	444	171		224326	251	42		231985	156	317		239561	327	319		248124	509	76		255421	484	63		263031	248	192		270550	487	339		277839	553	128		284885	237	51
187231	570	163		194498	169	333		202577	445	174		224327	251	42		231986	155	315		239562	335	317		248125	509	76		255422	484	64		263032	248	192		270551	490	343		277840	552	124		284886	238	51
187232	567	155		194499	169	333		202578	447	178		224328	251	42		231987	154	312		239563	339	317		248126	509	76		255423	483	63		263033	248	192		270552	494	350		277841	548	119		284887	240	49
187233	566	154		194500	169	333		202579	449	180		224329	251	42		231988	153	308		239564	342	317		248127	509	76		255424	482	64		263034	248	192		270553	496	356		277842	545	115		284888	242	48
187234	564	149		194501	169	333		202580	450	183		224330	251	42		231989	152	306		239565	347	315		248128	509	76		255425	481	63		263035	248	192		270554	500	362		277843	545	114		284889	245	47
187235	563	146		194502	167	331		202581	452	186		224331	251	42		231990	151	303		239566	354	314		248129	509	76		255426	477	62		263036	248	192		270555	502	372		277844	545	114		284890	247	46
187236	559	139		194503	168	332		202582	454	189		224332	251	42		231991	150	300		239567	358	314		248130	509	76		255427	474	63		263037	248	192		270556	501	374		277845	545	114		284891	251	43
187237	557	136		194504	168	332		202583	458	193		224333	251	42		231992	150	297		239568	364	311		248131	509	76		255428	469	62		263038	248	192		270557	501	382		277846	544	112		284892	250	43
187238	558	134		194505	168	332		202584	460	195		224334	251	42		231993	148	294		239569	370	310		248132	509	76		255429	467	61		263039	248	192		270558	500	385		277847	544	112		284893	252	42
187239	556	131		194506	168	333		202585	463	198		224335	251	42		231994	147	289		239570	374	310		248133	509	76		255430	465	60		263040	250	193		270559	500	391		277848	544	111		284894	255	41
187240	554	128		194507	168	333		202586	466	199		224336	252	42		231995	146	285		239571	380	307		248134	509	76		255431	462	58		263041	253	193		270560	500	398		277849	541	106		284895	257	39
187241	553	128		194508	168	333		202587	469	201		224337	252	42		231996	146	282		239572	386	305		248135	509	76		255432	457	56		263042	255	192		270561	498	402		277850	540	105		284896	263	36
187242	553	126		194509	168	333		202588	471	204		224338	251	42		231997	145	280		239573	390	305		248136	509	76		255433	454	54		263043	255	191		270562	497	405		277851	539	104		284897	266	35
187243	554	126		194510	168	333		202589	474	207		224339	251	42		231998	144	277		239574	397	302		248137	509	76		255434	451	51		263044	255	191		270563	497	407		277852	537	101		284898	271	33
187244	551	122		194511	168	333		202590	477	210		224340	252	42		231999	143	274		239575	403	299		248138	509	76		255435	444	47		263045	256	190		270564	498	410		277853	535	98		284899	276	31
187245	549	119		194512	168	333		202591	479	213		224341	252	42		232000	143	268		239576	407	299		248139	509	76		255436	440	46		263046	257	189		270565	499	411		277854	532	95		284900	283	29
187246	548	116		194513	169	334		202592	482	217		224342	251	42		232001	143	265		239577	413	296		248140	509	76		255437	437	43		263047	257	189		270566	499	412		277855	530	92		284901	287	27
187247	547	115		194514	169	333		202593	485	220		224343	252	42		232002	142	261		239578	417	293		248141	509	76		255438	429	38		263048	258	188		270567	499	413		277856	527	88		284902	295	25
187248	545	112		194515	169	333		202594	488	225		224344	251	42		232003	142	257		239579	420	293		248142	508	76		255439	425	37		263049	259	187		270568	499	413		277857	523	84		284903	298	24
187249	542	109		194516	169	332		202595	490	229		224345	251	42		232004	142	256		239580	424	292		248143	508	76		255440	423	35		263050	259	186		270569	499	413		277858	520	81		284904	298	24
187250	540	105		194517	168	332		202596	494	233		224346	251	42		232005	141	253		239581	428	289		248144	509	76		255441	418	31		263051	260	185		270570	499	415		277859	521	80		284905	302	23
187251	536	101		194518	168	332		202597	498	238		224347	251	42		232006	141	249		239582	433	287		248145	509	76		255442	414	29		263052	261	184		270571	497	416		277860	517	76		284906	303	22
187252	534	100		194519	168	332		202598	500	242		224348	251	42		232007	141	246		239583	439	286		248146	509	76		255443	411	28		263053	262	183		270572	495	418		277861	515	74		284907	309	20
187253	533	98		194520	168	332		202599	503	245		224349	251	42		232008	141	245		239584	445	283		248147	509	76		255444	410	27		263054	263	182		270573	490	420		277862	509	70		284908	312	19
187254	533	96		194521	168	332		202600	506	249		224350	251	42		232009	140	245		239585	449	280		248148	509	76		255445	406	27		263055	263	181		270574	489	421		277863	509	68		284909	314	19
187255	532	95		194522	168	333		202601	509	254		224351	251	42		232010	140	241		239586	455	279		248149	509	76		255446	401	26		263056	263	181		270575	486	423		277864	507	66		284910	320	18
187256	532	94		194523	167	334		202602	511	257		224352	251	42		232011	140	239		239587	461	275		248150	508	76		255447	397	26		263057	263	180		270576	482	424		277865	505	64		284911	326	18
187257	528	91		194524	165	334		202603	515	261		224353	251	42		232012	140	238		239588	464	273		248151	508	75		255448	396	27		263058	263	180		270577	482	425		277866	500	62		284912	330	17
187258	526	90		194525	165	334		202604	518	266		224354	251	42		232013	140	232		239589	471	270		248152	509	76		255449	390	29		263059	263	179		270578	480	427		277867	496	59		284913	333	16
187259	526	89		194526	166	335		202605	519	268		224355	252	42		232014	140	232		239590	475	267		248153	508	76		255450	384	29		263060	263	179		270579	479	427		277868	488	54		284914	342	16
187260	525	87		194527	166	336		202606	523	273		224356	252	42		232015	141	225		239591	480	262		248154	508	75		255451	375	27		263061	263	179		270580	478	426		277869	487	54		284915	349	15
187261	525	86		194528	166	337		202607	526	277		224357	252	42		232016	141	220		239592	486	260		248155	509	76		255452	374	27		263062	263	179		270581	480	423		277870	487	54		284916	354	15
187262	524	85		194529	167	340		202608	527	282		224358	252	42		232017	141	217		239593	491	256		248156	509	76		255453	369	27		263063	263	179		270582	481	421		277871	487	53		284917	357	15
187263	522	82		194531	167	348		202609	527	284		224359	252	42		232018	141	214		239594	496	252		248157	509	76		255454	364	26		263064	263	179		270583	481	423		277872	484	50		284918	358	15
187264	519	79		194532	167	349		202610	529	288		224360	252	42		232019	141	210		239595	500	251		248158	509	76		255455	359	26		263065	263	179		270584	481	424		277873	481	48		284919	361	15
187265	517	77		194533	168	349		202611	530	290		224361	252	42		232020	142	206		239596	505	248		248159	509	76		255456	354	26		263066	263	179		270585	481	424		277874	481	48		284920	365	15
187266	515	75		194534	169	350		202612	532	295		224362	252	42		232021	142	203		239597	511	242		248160	509	76		255457	349	25		263067	263	179		270586	482	425		277875	481	47		284921	372	15
187267	512	73		194535	168	349		202613	534	299		224363	251	42		232022	144	198		239598	516	239		248161	509	76		255458	344	24		263068	263	179		270587	482	425		277876	477	45		284922	379	16
187268	512	72		194536	169	349		202614	536	302		224364	251	42		232023	143	196		239599	522	235		248162	509	76		255459	340	25		263069	263	179		270588	480	424		277877	474	43		284923	383	17
187269	506	68		194537	168	351		202615	537	306		224365	251	42		232024	145	189		239600	524	232		248163	509	76		255460	334	25		263070	263	179		270589	479	424		277878	473	42		284924	386	19
187270	503	65		194538	168	352		202616	539	310		224366	252	42		232025	145	188		239601	530	229		248164	509	76		255461	328	24		263071	263	179		270590	479	424		277879	468	40		284925	392	18
187271	503	64		194539	169	352		202617	542	314		224367	252	42		232026	147	181		239602	535	226		248165	509	76		255462	323	25		263072	263	179		270591	478	424		277880	468	40		284926	393	17
187272	501	63		194540	169	352		202618	545	318		224368	252	42		232027	147	179		239603	540	221		248166	509	76		255463	315	25		263073	263	179		270592	478	425		277881	464	38		284927	396	18
187273	495	59		194541	169	352		202619	547	323		224369	252	42		232028	150	172		239604	545	217		248167	509	76		255464	315	25		263074	263	179		270593	478	424		277882	463	37		284928	401	18
187274	494	58		194542	169	352		202620	549	326		224370	252	42		232029	149	172		239605	550	213		248168	509	76		255465	310	26		263075	263	179		270594	478	424		277883	462	36		284929	403	18
187275	493	58		194543	169	352		202621	549	329		224371	252	42		232030	151	167		239606	550	211		248169	509	76		255466	310	27		263076	263	179		270595	477	424		277884	461	35		284930	405	19
187276	493	58		194544	170	352		202622	548	329		224372	252	42		232031	151	165		239607	554	205		248170	509	76		255467	306	28		263077	263	179		270596	476	424		277885	458	35		284931	408	20
187277	494	57		194545	169	352		202623	548	329		224373	252	42		232032	153	160		239608	558	201		248171	509	76		255468	303	31		263078	263	179		270597	475	424		277886	458	34		284932	415	21
187278	491	55		194546	170	354		202624	547	330		224374	252	42		232033	154	157		239609	561	196		248172	509	76		255469	303	33		263079	263	179		270598	475	423		277887	456	32		284933	418	22
187279	489	54		194547	170	355		202625	547	331		224375	251	43		232034	157	152		239610	564	193		248173	509	76		255470	299	34		263080	263	179		270599	475	422		277888	450	30		284934	421	23
187280	486	52		194548	171	356		202626	546	333		224376	251	43		232035	157	151		239611	568	189		248174	509	76		255471	296	34		263081	263	179		270600	475	422		277889	449	29		284935	427	25
187281	485	50		194549	170	359		202627	545	334		224377	251	43		232036	157	150		239612	567	188		248175	509	76		255472	293	34		263082	263	179		270601	476	422		277890	448	28		284936	433	27
187282	485	50		194550	171	360		202628	542	337		224378	251	43		232037	159	146		239613	567	188		248176	509	76		255473	288	34		263083	263	179		270602	476	423		277891	446	27		284937	437	29
187283	482	49		194551	173	362		202629	540	338		224379	251	43		232038	163	140		239614	567	188		248177	509	76		255474	285	34		263084	263	179		270603	475	423		277892	440	26		284938	440	30
187284	480	47		194552	174	364		202630	537	341		224380	251	43		232039	163	138		239615	567	188		248178	509	76		255475	283	34		263085	263	179		270604	473	421		277893	437	25		284939	443	31
187285	479	45		194553	177	368		202631	534	343		224381	251	43		232040	166	132		239616	567	188		248179	509	76		255476	283	35		263086	263	179		270605	471	419		277894	437	25		284940	446	32
187286	471	42		194554	179	371		202632	532	344		224382	251	43		232041	169	127		239617	568	188		248180	509	76		255477	282	35		263087	264	179		270606	469	417		277895	437	24		284941	448	33
187287	471	41		194555	179	370		202633	528	346		224383	251	43		232042	173	121		239618	568	188		248181	509	76		255478	281	36		263088	264	179		270607	465	413		277896	437	25		284942	452	35
187288	463	38		194556	181	374		202634	527	346		224384	251	43		232043	173	120		239619	568	188		248182	509	76		255479	279	36		263089	264	179		270608	464	413		277897	437	24		284943	453	35
187289	463	36		194557	183	374		202635	524	347		224385	251	43		232044	175	117		239620	568	188		248183	509	76		255480	276	36		263090	264	179		270609	462	411		277898	435	24		284944	456	36
187290	459	35		194558	185	376		202636	519	349		224386	251	43		232045	177	114		239621	567	188		248184	509	76		255481	269	35		263091	264	179		270610	461	410		277899	434	23		284945	459	38
187291	453	34		194559	185	379		202637	516	350		224387	251	43		232046	180	109		239622	567	188		248185	509	76		255482	263	42		263092	264	179		270611	458	407		277900	433	23		284946	464	42
187292	453	32		194560	188	381		202638	515	351		224388	251	43		232047	182	106		239623	568	188		248186	509	76		255483	262	42		263093	264	179		270612	456	407		277901	433	23		284947	465	41
187293	448	31		194561	188	381		202639	512	352		224389	251	43		232048	184	104		239624	568	188		248187	509	76		255484	264	36		263094	264	179		270613	451	406		277902	433	24		284948	468	43
187294	445	30		194562	189	382		202640	508	354		224390	251	43		232049	187	100		239625	568	188		248188	509	76		255485	265	35		263095	264	178		270614	449	406		277903	433	24		284949	471	45
187295	445	30		194563	189	384		202641	504	356		224391	251	43		232050	190	96		239626	568	188		248189	509	76		255486	265	35		263096	264	177		270615	446	407		277904	433	23		284950	478	50
187296	443	28		194564	192	386		202642	503	357		224392	251	43		232051	194	92		239627	568	188		248190	509	76		255487	266	35		263097	264	176		270616	446	406		277905	433	23		284951	481	51
187297	443	28		194565	193	387		202643	499	359		224393	251	43		232052	194	91		239628	568	188		248191	509	76		255488	267	35		263098	264	174		270617	445	406		277906	433	23		284952	484	53
187298	443	27		194566	195	390		202644	495	361		224394	251	43		232053	198	86		239629	569	189		248192	509	76		255489	268	36		263099	264	173		270618	445	405		277907	433	22		284953	487	56
187299	441	27		194567	197	391		202645	493	362		224395	251	43		232054	198	86		239630	570	189		248193	509	76		255490	268	36		263100	264	172		270619	444	405		277908	431	21		284954	490	58
187300	442	26		194568	199	394		202646	490	364		224396	251	43		232055	199	85		239631	570	189		248194	509	76		255491	268	37		263101	264	171		270620	442	401		277909	426	21		284955	496	63
187301	436	26		194569	202	397		202647	488	366		224397	251	43		232056	200	84		239632	570	189		248195	509	76		255492	268	37		263102	264	170		270621	441	398		277910	422	20		284956	500	67
187302	436	25		194570	208	401		202648	485	368		224398	251	43		232057	203	81		239633	569	188		248196	509	76		255493	268	37		263103	263	170		270622	440	396		277911	418	19		284957	502	67
187303	436	25		194571	209	401		202649	483	370		224399	251	43		232058	207	77		239634	569	187		248197	509	76		255494	268	37		263104	262	171		270623	439	394		277912	417	18		284958	508	73
187304	435	24		194572	210	402		202650	481	373		224400	251	43		232059	210	74		239635	568	186		248198	509	76		255495	268	37		263105	262	171		270624	438	392		277913	416	17		284959	512	77
187305	430	23		194573	217	405		202651	479	376		224401	251	43		232060	213	71		239636	568	185		248199	509	76		255496	268	37		263106	261	172		270625	437	388		277914	414	17		284960	514	78
187306	427	22		194574	217	407		202652	476	379		224402	251	43		232061	217	68		239637	568	185		248200	509	76		255497	268	37		263107	262	169		270626	436	384		277915	411	17		284961	517	81
187307	425	22		194575	219	407		202653	475	382		224403	251	43		232062	219	66		239638	568	185		248201	509	76		255498	268	37		263108	262	168		270627	434	381		277916	410	15		284962	519	83
187308	424	21		194576	220	408		202654	473	385		224404	251	43		232063	221	64		239639	568	185		248202	509	76		255499	268	37		263109	262	169		270628	432	377		277917	405	15		284963	523	88
187309	421	19		194577	221	408		202655	471	390		224405	251	43		232064	224	62		239640	568	185		248203	509	76		255500	268	37		263110	262	169		270629	430	371		277918	405	14		284964	523	88
187310	417	18		194578	222	408		202656	468	393		224406	251	43		232065	231	57		239641	568	185		248204	509	76		255501	268	37		263111	262	169		270630	428	369		277919	402	14		284965	526	90
187311	411	18		194580	219	402		202657	466	396		224407	251	43		232066	233	55		239642	568	185		248205	509	76		255502	268	37		263112	262	169		270631	423	365		277920	400	14		284966	526	91
187312	408	17		194581	220	403		202658	463	401		224408	251	43		232067	239	51		239643	568	185		248206	509	76		255503	268	37		263113	262	169		270632	420	360		277921	398	13		284967	529	95
187313	404	16		194582	220	403		202659	462	405		224409	251	43		232068	244	48		239644	568	185		248207	509	76		255504	268	37		263114	262	169		270633	416	355		277922	394	13		284968	529	96
187314	402	15		194583	220	403		202660	460	408		224410	251	43		232069	248	46		239645	568	185		248208	509	76		255505	267	40		263115	262	169		270634	412	353		277923	392	12		284969	528	96
187315	395	15		194584	220	403		202661	458	412		224411	251	43		232070	250	44		239646	568	185		248209	509	76		255506	267	42		263116	262	170		270635	408	351		277924	389	11		284970	528	96
187316	392	14		194585	220	403		202662	456	416		224412	251	43		232071	256	41		239647	568	185		248210	509	76		255507	267	44		263117	262	170		270636	401	349		277925	385	11		284971	527	97
187317	388	13		194586	221	404		202663	453	419		224413	251	43		232072	260	39		239648	568	185		248211	509	76		255508	267	47		263118	263	168		270637	396	349		277926	381	11		284972	528	96
187318	384	13		194587	222	404		202664	450	422		224414	251	43		232073	266	36		239649	568	185		248212	509	76		255509	268	48		263119	263	168		270638	391	348		277927	374	11		284973	527	96
187319	382	13		194588	222	404		202665	449	425		224415	251	43		232074	271	34		239650	568	186		248213	509	75		255510	267	51		263120	263	167		270639	385	346		277928	368	11		284974	526	95
187320	379	13		194589	222	405		202666	448	428		224416	251	43		232075	276	32		239651	568	186		248214	509	74		255511	267	52		263121	263	166		270640	381	346		277929	365	11		284975	523	97
187321	376	12		194590	222	404		202667	445	432		224417	251	43		232076	281	30		239652	568	186		248215	509	74		255512	266	53		263122	263	166		270641	377	346		277930	363	10		284976	521	99
187322	375	12		194591	221	404		202668	445	433		224418	251	43		232077	282	29		239653	568	186		248216	509	73		255513	266	53		263123	263	166		270642	371	345		277931	357	11		284977	521	99
187323	372	13		194592	221	405		202669	440	436		224419	251	43		232078	289	27		239654	568	186		248217	508	72		255514	266	54		263124	263	166		270643	365	346		277932	358	12		284978	521	99
187324	372	13		194593	221	407		202670	439	436		224420	251	43		232079	291	26		239655	568	186		248218	508	72		255515	266	54		263125	263	165		270644	359	346		277933	356	13		284979	521	99
187325	368	17		194594	221	411		202671	438	436		224421	251	43		232080	298	24		239656	568	186		248219	507	71		255516	266	54		263126	263	166		270645	354	345		277934	348	12		284980	521	99
187326	364	18		194595	221	411		202672	436	437		224422	251	43		232081	302	23		239657	568	186		248220	506	70		255517	266	53		263127	263	166		270646	346	345		277935	347	12		284981	521	99
187327	364	20		194596	222	411		202673	434	437		224423	251	43		232082	305	22		239658	568	186		248221	506	69		255518	266	53		263128	263	166		270647	339	344		277936	346	12		284982	519	99
187328	363	22		194597	224	412		202674	433	437		224424	251	43		232083	311	21		239659	568	186		248222	500	65		255519	266	53		263129	263	166		270648	331	343		277937	346	12		284983	515	99
187329	362	23		194598	225	413		202675	429	438		224425	251	43		232084	314	20		239660	568	186		248223	501	65		255520	266	54		263130	263	166		270649	326	343		277938	346	12		284984	506	98
187330	360	25		194599	228	413		202676	426	438		224426	251	43		232085	318	19		239661	568	186		248224	501	64		255521	266	54		263131	263	166		270650	325	338		277939	346	12		284985	498	95
187331	358	27		194600	228	414		202677	425	438		224427	251	43		232086	320	18		239662	568	186		248225	494	60		255522	266	54		263132	263	166		270651	313	341		277940	347	13		284986	490	93
187332	357	28		194601	228	416		202678	422	437		224428	251	43		232087	324	18		239663	568	186		248226	493	59		255523	266	54		263133	263	166		270652	305	342		277941	346	14		284987	485	90
187333	355	30		194602	230	418		202679	419	437		224429	251	43		232088	327	17		239664	568	186		248227	490	57		255524	266	54		263134	263	166		270653	305	337		277942	344	18		284988	478	86
187334	353	31		194603	232	419		202680	415	437		224430	251	43		232089	331	16		239665	568	186		248228	490	57		255525	266	54		263135	263	165		270654	294	340		277943	343	19		284989	468	82
187335	353	31		194604	236	421		202681	412	438		224431	251	43		232090	335	16		239666	568	186		248229	486	54		255526	268	56		263136	263	165		270655	288	341		277944	342	23		284990	461	80
187336	352	32		194605	240	425		202682	410	438		224432	251	43		232091	336	15		239667	568	186		248230	484	53		255527	270	56		263137	263	166		270656	283	342		277945	341	25		284991	455	78
187337	349	33		194606	241	425		202683	406	438		224433	251	43		232092	343	15		239668	568	186		248231	484	52		255528	273	56		263138	263	166		270657	281	342		277946	341	26		284992	448	74
187338	348	34		194607	248	428		202684	402	438		224434	251	43		232093	348	15		239669	568	186		248232	480	50		255529	277	57		263139	263	165		270658	275	344		277947	339	29		284993	443	71
187339	344	33		194608	254	432		202685	399	439		224435	251	43		232094	353	15		239670	568	186		248233	479	48		255530	281	57		263140	263	165		270659	270	344		277948	338	31		284994	436	67
187340	343	32		194609	258	433		202686	395	440		224436	251	43		232095	357	14		239671	568	186		248234	471	46		255531	284	57		263141	263	165		270660	265	347		277949	337	35		284995	431	63
187341	340	30		194610	262	434		202687	390	441		224437	251	43		232096	362	14		239672	568	186		248235	471	46		255532	289	58		263142	264	165		270661	259	352		277950	334	39		284996	422	56
187342	336	28		194611	264	436		202688	387	441		224438	251	43		232097	365	14		239673	568	186		248236	469	43		255533	290	59		263143	264	165		270662	254	357		277951	330	42		284997	416	50
187343	335	27		194612	266	438		202689	382	442		224439	251	43		232098	363	14		239674	568	186		248237	465	40		255534	293	59		263144	264	165		270663	251	359		277952	328	43		284998	410	43
187344	332	24		194613	268	438		202690	379	443		224440	251	43		232099	366	15		239675	568	186		248238	461	39		255535	297	60		263146	284	131		270664	246	364		277953	325	45		284999	407	38
187345	330	22		194614	268	439		202691	372	443		224441	251	43		232100	366	15		239676	568	186		248239	456	37		255536	302	62		263147	290	129		270665	241	367		277954	321	48		285000	402	31
187346	328	21		194615	272	440		202692	371	442		224442	251	43		232101	364	14		239677	568	186		248240	453	35		255537	305	63		263148	289	129		270666	236	370		277955	320	48		285001	396	23
187347	328	21		194616	274	441		202693	365	444		224443	251	43		232102	366	14		239678	568	186		248241	452	33		255538	308	63		263149	288	129		270667	233	373		277956	315	50		285002	394	22
187348	328	21		194617	274	441		202694	363	444		224444	251	43		232103	366	14		239679	568	186		248242	449	33		255539	314	65		263150	288	128		270668	228	376		277957	313	51		285003	393	22
187349	329	22		194618	275	442		202695	361	444		224445	251	43		232104	371	15		239680	568	186		248243	446	33		255540	317	66		263151	288	128		270669	224	377		277958	311	52		285004	393	22
187350	328	21		194619	275	443		202696	358	445		224446	251	43		232105	371	15		239681	568	186		248244	446	32		255541	324	67		263152	288	128		270670	220	379		277959	306	54		285005	394	22
187351	328	20		194620	284	445		202697	357	445		224447	251	43		232106	371	15		239682	568	186		248245	445	31		255542	328	69		263153	288	128		270671	217	380		277960	303	55		285006	397	20
187352	327	19		194621	286	446		202698	354	446		224448	251	43		232107	371	15		239683	568	186		248246	443	30		255543	330	70		263154	288	128		270672	210	381		277961	296	55		285007	399	19
187353	326	17		194622	286	446		202699	352	447		224449	251	43		232108	371	15		239684	568	186		248247	441	29		255544	333	70		263155	288	128		270673	205	379		277962	294	53		285008	398	20
187354	326	16		194623	290	447		202700	349	448		224450	251	43		232109	372	15		239685	568	186		248248	438	29		255545	340	72		263156	288	128		270674	203	377		277963	289	51		285009	397	19
187355	326	16		194624	290	448		202701	345	449		224451	251	43		232110	372	15		239686	568	186		248249	438	28		255546	344	74		263157	288	128		270675	201	374		277964	285	50		285010	397	18
187356	326	15		194625	298	449		202702	341	450		224452	251	43		232111	372	15		239687	568	186		248250	436	27		255547	344	74		263158	288	128		270676	199	373		277965	280	48		285011	394	17
187357	326	14		194626	299	450		202703	337	451		224453	251	43		232112	372	15		239688	568	186		248251	435	26		255548	346	74		263159	288	128		270677	196	371		277966	277	45		285012	393	16
187358	326	14		194627	306	452		202704	331	452		224454	251	43		232113	372	15		239689	568	186		248252	432	25		255549	349	75		263160	288	128		270678	193	368		277967	276	43		285013	388	17
187359	326	14		194628	308	453		202705	328	452		224455	251	43		232114	372	15		239690	568	186		248253	430	25		255550	350	75		263161	288	128		270679	189	365		277968	272	40		285014	386	17
187360	325	14		194629	309	453		202706	325	451		224456	251	43		232115	372	15		239691	568	187		248254	428	24		255551	350	75		263162	288	128		270680	185	361		277969	271	39		285015	384	17
187361	323	14		194630	313	454		202707	322	452		224457	251	42		232116	372	15		239692	568	187		248255	426	23		255552	350	75		263163	288	128		270681	183	359		277970	270	38		285016	383	16
187362	320	15		194631	316	455		202708	317	451		224458	251	42		232117	372	15		239693	568	187		248256	419	22		255553	350	75		263164	288	129		270682	179	355		277971	271	37		285017	381	15
187363	318	15		194632	319	455		202709	313	450		224459	251	42		232118	372	15		239694	568	186		248257	415	21		255554	350	75		263165	288	128		270683	177	352		277972	273	39		285018	380	14
187364	316	16		194633	320	456		202710	310	449		224460	251	42		232119	372	15		239695	568	187		248258	412	20		255555	350	75		263166	288	129		270684	172	350		277973	273	39		285019	380	14
187365	314	16		194634	322	456		202711	307	449		224461	250	42		232120	372	15		239696	568	187		248259	406	19		255556	350	75		263167	288	128		270685	169	348		277974	273	39		285020	378	15
187366	314	15		194635	325	457		202712	305	448		224462	251	41		232121	373	15		239697	568	187		248260	400	18		255557	350	75		263168	288	128		270686	167	346		277975	273	41		285021	377	16
187367	310	17		194636	325	457		202713	302	447		224463	251	40		232122	373	14		239698	568	187		248261	396	18		255558	350	75		263169	288	128		270687	165	343		277976	272	41		285022	377	16
187368	310	17		194637	327	456		202714	299	446		224464	250	41		232123	376	14		239699	568	187		248262	394	16		255559	350	75		263170	288	128		270688	165	340		277977	271	43		285023	376	18
187369	309	17		194638	329	457		202715	296	445		224465	252	40		232124	378	14		239700	568	187		248263	390	15		255560	350	75		263171	288	128		270689	165	336		277978	271	44		285024	375	19
187370	309	17		194639	331	458		202716	294	444		224466	253	39		232125	378	15		239701	568	187		248264	386	15		255561	350	75		263172	288	128		270690	164	330		277979	270	44		285025	374	20
187371	309	17		194640	334	458		202717	292	443		224467	255	39		232126	378	15		239702	568	187		248265	383	15		255562	350	75		263173	288	128		270691	164	325		277980	266	45		285026	372	23
187372	310	17		194641	338	457		202718	291	443		224468	256	38		232127	378	15		239703	568	187		248266	379	15		255563	349	75		263174	288	128		270692	164	319		277981	263	46		285027	371	27
187373	310	18		194642	338	456		202719	289	442		224469	259	37		232128	378	15		239704	568	187		248267	376	14		255564	349	77		263175	288	129		270693	166	316		277982	261	47		285028	371	29
187374	304	29		194643	338	458		202720	288	441		224470	260	37		232129	379	15		239705	568	187		248268	375	14		255565	350	82		263176	288	128		270694	166	310		277983	258	48		285029	369	35
187375	305	30		194644	338	458		202721	286	441		224471	262	36		232130	380	14		239706	568	187		248269	373	14		255566	350	86		263177	288	128		270695	166	305		277984	254	50		285030	369	36
187376	306	30		194645	339	459		202722	285	441		224472	261	36		232131	381	14		239707	568	187		248270	373	13		255567	351	92		263178	288	128		270696	168	299		277985	250	50		285031	367	40
187377	306	31		194646	342	459		202723	285	441		224473	264	35		232132	381	14		239708	568	187		248271	374	13		255568	352	94		263179	288	129		270697	169	290		277986	246	50		285032	364	43
187378	308	30		194647	344	458		202724	284	441		224474	266	34		232133	383	15		239709	568	187		248272	375	13		255569	352	96		263180	288	129		270698	169	289		277987	243	51		285033	360	47
187379	310	31		194648	348	457		202725	283	441		224475	269	33		232134	383	15		239710	568	187		248273	376	13		255570	353	99		263181	287	129		270699	169	280		277988	241	53		285034	356	51
187380	308	34		194649	353	458		202726	282	441		224476	270	33		232135	385	15		239711	568	187		248274	375	13		255571	354	102		263182	286	129		270700	168	276		277989	238	56		285035	353	56
187381	308	37		194650	355	458		202727	282	441		224477	271	32		232136	385	14		239712	568	187		248275	374	13		255572	354	101		263183	286	129		270701	166	270		277990	235	57		285036	350	60
187382	307	40		194651	356	459		202728	281	441		224478	271	32		232137	387	15		239713	568	187		248276	372	13		255573	354	101		263184	284	129		270702	165	261		277991	231	60		285037	346	65
187383	307	43		194652	361	458		202729	281	441		224479	275	30		232138	388	14		239714	568	187		248277	370	13		255574	354	101		263185	282	130		270703	163	257		277992	229	63		285038	343	70
187384	305	46		194653	363	458		202730	281	441		224480	278	29		232139	390	15		239715	568	187		248278	367	13		255575	354	101		263186	280	130		270704	161	254		277993	226	65		285039	339	73
187385	304	48		194654	365	458		202731	281	441		224481	278	29		232140	391	15		239716	568	187		248279	365	14		255576	354	101		263187	276	131		270705	157	250		277994	224	66		285040	335	77
187386	302	50		194655	366	459		202732	280	441		224482	279	29		232141	393	15		239717	568	187		248280	364	13		255577	354	101		263188	276	132		270706	153	245		277995	220	67		285041	331	79
187387	302	52		194656	373	458		202733	280	441		224483	281	28		232142	394	15		239718	568	187		248281	363	12		255578	354	101		263189	274	133		270707	151	245		277996	217	69		285042	325	80
187388	298	54		194657	375	458		202734	280	441		224484	281	28		232143	395	15		239719	568	187		248282	358	13		255579	355	104		263190	274	133		270708	147	242		277997	214	71		285043	319	81
187389	296	55		194658	377	458		202735	280	441		224485	283	27		232144	396	15		239720	568	187		248283	356	13		255580	355	104		263191	273	133		270709	145	240		277998	213	73		285044	314	81
187390	293	56		194659	382	458		202736	280	441		224486	284	26		232145	400	16		239721	568	187		248284	354	13		255581	355	104		263192	272	134		270710	144	238		277999	211	74		285045	308	81
187391	290	57		194660	386	457		202737	281	441		224487	287	25		232146	400	16		239722	568	187		248285	352	13		255582	355	104		263193	272	134		270711	142	236		278000	211	75		285046	301	83
187392	288	56		194661	390	456		202738	281	442		224488	291	24		232147	401	16		239723	568	187		248286	350	13		255583	355	104		263194	271	134		270712	142	234		278001	208	78		285047	293	85
187393	283	58		194662	391	456		202739	281	442		224489	291	24		232148	402	16		239724	568	187		248287	347	14		255584	355	104		263195	271	134		270713	143	233		278002	206	81		285048	288	85
187394	279	60		194663	393	456		202740	281	442		224490	294	23		232149	404	17		239725	568	187		248288	343	15		255585	355	104		263196	271	134		270714	142	233		278003	205	84		285049	282	85
187395	274	61		194664	394	457		202741	281	442		224491	298	22		232150	405	17		239726	568	187		248289	342	14		255586	355	104		263197	271	134		270715	141	235		278004	204	87		285050	276	87
187396	271	60		194665	394	457		202742	281	442		224492	301	21		232151	407	18		239727	568	187		248290	338	14		255587	355	104		263198	271	134		270716	141	235		278005	204	89		285051	270	87
187397	265	58		194666	398	455		202743	281	443		224493	303	21		232152	408	18		239728	568	187		248291	335	15		255588	355	104		263199	271	134		270717	140	234		278006	203	93		285052	267	87
187398	261	56		194667	401	455		202744	281	443		224494	305	20		232153	409	18		239729	568	187		248292	333	15		255589	355	104		263200	271	134		270718	140	234		278007	203	95		285053	262	88
187399	260	55		194668	402	455		202745	281	443		224495	310	19		232154	411	18		239730	568	187		248293	330	15		255590	355	103		263201	271	134		270719	139	233		278008	202	98		285054	255	88
187400	256	54		194669	403	455		202746	281	442		224496	311	19		232155	413	18		239731	568	187		248294	326	16		255591	355	104		263202	271	133		270720	140	233		278009	201	102		285055	250	88
187401	253	52		194670	404	455		202747	281	443		224497	314	18		232156	418	20		239732	568	187		248295	321	17		255592	355	104		263203	270	132		270721	139	232		278010	201	104		285056	242	89
187402	252	51		194671	407	455		202748	280	442		224498	321	17		232157	418	20		239733	568	187		248296	317	18		255593	355	103		263204	270	131		270722	138	231		278011	198	107		285057	236	86
187403	252	50		194672	407	455		202749	281	442		224499	329	16		232158	419	20		239734	568	187		248297	314	18		255594	357	103		263205	269	133		270723	138	231		278012	196	111		285058	231	84
187404	251	50		194673	410	454		202750	281	442		224500	329	16		232159	419	20		239735	568	187		248298	308	19		255595	357	102		263206	268	134		270724	138	231		278013	195	114		285059	226	82
187405	251	50		194674	416	452		202751	281	442		224501	334	15		232160	422	21		239736	568	187		248299	304	20		255596	357	101		263207	268	135		270725	138	232		278014	193	118		285060	223	80
187406	252	50		194675	418	451		202752	281	442		224502	339	15		232161	425	22		239737	568	187		248300	299	22		255597	357	100		263208	269	135		270726	136	233		278015	191	121		285061	218	79
187407	253	48		194676	419	452		202753	281	442		224503	342	15		232162	430	24		239738	568	187		248301	294	23		255598	358	99		263209	268	138		270727	135	233		278016	189	126		285062	217	80
187408	253	48		194677	428	448		202754	281	443		224504	344	15		232163	432	24		239739	568	187		248302	292	24		255599	360	98		263210	268	138		270728	135	234		278017	188	131		285063	217	80
187409	252	49		194678	428	449		202755	281	443		224505	344	14		232164	436	26		239740	568	187		248303	291	24		255600	361	97		263211	267	140		270729	135	234		278018	187	135		285064	216	81
187410	252	49		194679	431	447		202756	281	442		224506	347	14		232165	437	26		239741	568	187		248304	289	25		255601	362	96		263212	267	140		270730	135	234		278019	186	139		285065	214	82
187411	252	49		194680	434	446		202757	280	443		224507	352	14		232166	440	27		239742	568	187		248305	287	26		255602	363	95		263213	267	140		270731	135	234		278020	186	142		285066	212	86
187412	251	48		194681	435	447		202758	280	442		224508	354	14		232167	443	28		239743	567	187		248306	285	27		255603	365	92		263214	267	140		270732	135	234		278021	186	146		285067	210	89
187413	250	48		194682	438	445		202759	280	442		224509	357	14		232168	447	30		239744	566	188		248307	284	27		255604	366	91		263215	267	140		270733	135	234		278022	185	151		285068	209	92
187414	250	50		194683	444	443		202760	280	442		224510	360	14		232169	450	31		239745	565	187		248308	282	28		255605	366	90		263216	267	140		270734	135	233		278023	184	153		285069	208	95
187415	251	51		194684	448	441		202761	281	442		224511	365	14		232170	456	34		239746	565	184		248309	279	29		255606	367	89		263217	267	140		270735	136	234		278024	183	158		285070	206	99
187416	251	52		194685	451	441		202762	281	442		224512	369	14		232171	459	36		239747	565	177		248310	276	29		255607	370	85		263218	267	140		270736	137	235		278025	182	163		285071	205	104
187417	251	52		194686	455	438		202763	281	442		224513	372	14		232172	461	36		239748	565	176		248311	274	30		255608	370	85		263219	267	140		270737	137	236		278026	181	167		285072	206	107
187418	251	52		194687	458	436		202764	281	442		224514	375	15		232173	463	37		239749	564	172		248312	272	32		255609	371	85		263220	266	140		270738	137	238		278027	180	171		285073	207	112
187419	251	53		194688	460	435		202765	281	441		224515	378	15		232174	466	39		239750	563	171		248313	269	34		255610	371	85		263221	266	140		270739	137	239		278028	180	175		285074	209	119
187420	251	53		194689	461	434		202766	281	441		224516	380	15		232175	469	40		239751	563	166		248314	267	34		255611	371	85		263222	266	140		270740	137	239		278029	178	179		285075	212	123
187421	247	55		194690	461	435		202767	281	441		224517	385	16		232176	473	43		239752	562	163		248315	267	33		255612	371	85		263223	266	141		270741	137	239		278030	177	182		285076	214	127
187422	245	56		194691	463	434		202768	281	442		224518	388	16		232177	475	44		239753	561	161		248316	265	35		255613	371	85		263224	266	141		270742	137	239		278031	177	185		285077	216	130
187423	243	58		194692	467	431		202769	281	442		224519	392	16		232178	478	46		239754	560	155		248317	264	39		255614	371	85		263225	267	141		270743	137	240		278032	175	190		285078	218	135
187424	239	60		194693	469	431		202770	281	442		224520	397	17		232179	481	48		239755	558	153		248318	263	39		255615	371	85		263226	267	142		270744	137	240		278033	174	193		285079	219	137
187425	236	61		194694	470	429		202771	281	442		224521	400	18		232180	481	48		239756	556	151		248319	263	39		255616	371	85		263227	267	142		270745	138	241		278034	173	197		285080	222	144
187426	233	63		194695	471	429		202772	280	443		224522	403	18		232181	485	50		239757	555	148		248320	264	40		255617	371	85		263228	267	143		270746	139	241		278035	173	201		285081	224	150
187427	230	64		194696	473	429		202773	280	442		224523	406	19		232182	491	55		239758	554	145		248321	265	40		255618	371	85		263229	267	143		270747	141	241		278036	172	205		285082	225	157
187428	227	65		194697	475	427		202774	280	442		224524	408	19		232183	493	57		239759	551	141		248322	266	41		255619	371	85		263230	267	143		270748	142	241		278037	171	208		285083	227	161
187429	224	66		194698	477	426		202775	280	442		224525	411	20		232184	494	57		239760	549	135		248323	266	43		255620	371	85		263231	266	144		270749	144	241		278038	169	213		285084	229	166
187430	222	67		194699	485	420		202776	280	442		224526	415	21		232185	498	61		239761	548	132		248324	267	42		255621	371	85		263232	266	144		270750	147	242		278039	169	217		285085	229	171
187431	219	69		194700	485	420		202777	280	442		224527	418	22		232186	499	60		239762	547	130		248325	267	42		255622	371	85		263233	266	144		270751	149	244		278040	167	223		285086	231	180
187432	219	70		194701	488	419		202778	280	442		224528	420	22		232187	502	63		239763	545	126		248326	267	42		255623	371	85		263234	266	144		270752	154	245		278041	166	229		285087	233	185
187433	217	71		194702	494	414		202779	280	442		224529	424	24		232188	507	68		239764	543	121		248327	267	42		255624	371	85		263235	266	143		270753	157	245		278042	167	235		285088	234	193
187434	216	72		194703	493	415		202780	280	443		224530	427	25		232189	507	67		239765	541	119		248328	268	43		255625	371	85		263236	266	143		270754	164	247		278043	167	237		285089	237	202
187435	216	73		194704	496	413		202781	280	443		224531	428	25		232190	509	68		239766	540	115		248329	268	43		255626	371	85		263237	266	143		270755	165	247		278044	168	242		285090	238	207
187436	216	73		194705	499	410		202782	280	443		224532	429	26		232191	513	72		239767	537	108		248330	270	41		255627	371	85		263238	266	143		270756	173	247		278045	169	245		285091	240	216
187437	216	73		194706	501	409		202783	280	443		224533	430	26		232192	516	75		239768	535	108		248331	271	42		255628	371	85		263239	266	145		270757	175	248		278046	170	250		285092	242	219
187438	216	73		194707	503	407		202784	280	442		224534	431	28		232193	517	75		239769	534	108		248332	272	42		255629	371	85		263240	266	144		270758	182	249		278047	171	255		285093	243	227
187439	216	74		194708	507	403		202785	280	442		224535	432	30		232194	520	79		239770	530	106		248333	272	45		255630	371	85		263241	266	144		270759	182	248		278048	172	259		285094	244	234
187440	216	74		194709	508	402		202786	280	442		224536	434	31		232195	523	83		239771	529	103		248334	272	45		255631	371	85		263242	266	144		270760	187	248		278049	173	262		285095	246	242
187441	216	73		194710	510	401		202787	280	442		224537	435	33		232196	525	84		239772	524	97		248335	273	46		255632	371	85		263243	266	144		270761	190	250		278050	174	268		285096	246	248
187442	216	73		194711	512	399		202788	280	441		224538	436	33		232197	528	87		239773	523	97		248336	272	47		255633	371	85		263244	266	144		270762	194	250		278051	175	274		285097	247	258
187443	217	74		194712	512	399		202789	280	441		224539	436	32		232198	531	90		239774	519	93		248337	272	47		255634	372	85		263245	266	145		270763	201	250		278052	177	277		285098	246	265
187444	216	76		194713	514	396		202790	280	441		224540	437	33		232199	536	97		239775	518	92		248338	271	51		255635	372	85		263246	266	145		270764	207	252		278053	177	287		285099	244	270
187445	215	78		194714	515	396		202791	280	442		224541	437	33		232200	538	99		239776	516	89		248339	271	51		255636	372	85		263247	266	144		270765	213	252		278054	176	287		285100	244	281
187446	215	79		194715	516	396		202792	280	442		224542	438	35		232201	540	103		239777	514	86		248340	271	51		255637	372	85		263248	266	144		270766	216	252		278055	176	290		285101	244	283
187447	213	82		194716	516	396		202793	280	442		224543	439	40		232202	542	106		239778	513	84		248341	271	52		255638	372	85		263249	266	144		270767	222	252		278056	177	294		285102	242	291
187448	214	82		194717	518	394		202794	280	442		224544	439	41		232203	544	108		239779	512	83		248342	271	52		255639	372	84		263250	266	144		270768	227	251		278057	175	298		285103	242	299
187449	213	85		194718	518	394		202795	280	442		224545	440	44		232204	546	112		239780	508	77		248343	271	52		255640	372	84		263251	266	144		270769	234	250		278058	174	301		285104	240	303
187450	210	88		194719	520	392		202796	280	442		224546	441	46		232205	547	114		239781	507	78		248344	270	53		255641	373	84		263252	266	145		270770	239	251		278059	174	305		285105	237	307
187451	209	91		194720	522	388		202797	280	442		224547	442	48		232206	547	113		239782	506	77		248345	269	54		255642	373	84		263253	266	144		270771	245	252		278060	175	309		285106	235	312
187452	207	94		194721	523	388		202798	280	442		224548	445	56		232207	549	115		239783	504	75		248346	268	56		255643	373	84		263254	266	144		270772	255	252		278061	174	313		285107	234	317
187453	207	96		194722	524	387		202799	280	441		224549	446	59		232208	550	115		239784	500	72		248347	266	57		255644	373	83		263255	266	145		270773	261	253		278062	173	318		285108	229	324
187454	203	99		194723	527	383		202800	280	441		224550	447	61		232209	551	117		239785	499	71		248348	265	58		255645	373	83		263256	266	145		270774	267	253		278063	173	323		285109	226	327
187455	202	100		194724	528	382		202801	280	442		224551	449	65		232210	552	119		239786	496	69		248349	262	60		255646	373	83		263257	266	145		270775	275	254		278064	171	328		285110	221	329
187456	199	103		194725	530	378		202802	280	442		224552	452	73		232211	553	120		239787	494	67		248350	260	60		255647	373	83		263258	266	145		270776	282	255		278065	170	331		285111	215	334
187457	196	106		194726	532	378		202803	280	442		224553	452	78		232212	554	121		239788	491	66		248351	257	62		255648	373	83		263259	266	145		270777	289	255		278066	171	333		285112	210	337
187458	192	107		194727	534	373		202804	280	442		224554	454	84		232213	556	125		239789	490	63		248352	253	65		255649	373	83		263260	266	145		270778	299	256		278067	172	335		285113	204	340
187459	187	109		194728	535	373		202805	280	442		224555	456	92		232214	557	126		239790	485	63		248353	251	66		255650	373	83		263261	266	145		270779	305	257		278068	173	335		285114	199	344
187460	185	110		194729	537	371		202806	280	442		224556	456	100		232215	558	129		239791	482	60		248354	248	67		255651	373	83		263262	266	145		270780	313	258		278069	175	337		285115	195	347
187461	183	111		194730	539	368		202807	280	442		224557	457	107		232216	559	132		239792	478	59		248355	246	68		255652	373	83		263263	266	145		270781	321	260		278070	177	339		285116	193	349
187462	181	112		194731	539	368		202808	280	442		224558	457	113		232217	560	134		239793	475	57		248356	243	70		255653	373	83		263264	266	144		270782	329	262		278071	179	342		285117	189	351
187463	181	113		194732	540	366		202809	280	442		224559	456	117		232218	561	136		239794	472	55		248357	240	71		255654	373	83		263265	266	145		270783	337	265		278072	182	346		285118	185	353
187464	181	113		194733	542	364		202810	280	441		224560	456	122		232219	562	137		239795	470	53		248358	236	73		255655	373	83		263266	266	145		270784	343	266		278073	184	349		285119	183	354
187465	181	112		194734	545	360		202811	280	441		224561	456	128		232220	564	142		239796	467	51		248359	230	75		255656	373	83		263267	266	145		270785	351	268		278074	186	352		285120	181	354
187466	180	113		194735	547	357		202812	280	441		224562	455	132		232221	566	146		239797	463	48		248360	225	76		255657	371	83		263268	266	146		270786	357	270		278075	188	356		285121	180	354
187467	180	113		194736	549	352		202813	280	441		224563	454	137		232222	567	149		239798	459	45		248361	220	76		255658	370	82		263269	266	145		270787	366	273		278076	190	360		285122	179	355
187468	180	113		194737	551	350		202814	280	441		224564	454	142		232223	568	151		239799	455	42		248362	217	77		255659	369	82		263270	266	145		270788	372	276		278077	192	364		285123	179	355
187469	180	113		194738	552	348		202815	280	441		224565	453	147		232224	570	156		239800	449	37		248363	215	77		255660	367	81		263271	266	144		270789	379	278		278078	195	369		285124	180	355
187470	180	113		194739	556	341		202816	280	441		224566	453	152		232225	572	160		239801	446	36		248364	211	78		255661	366	80		263272	266	144		270790	389	282		278079	196	374		285125	180	357
187471	180	113		194740	557	338		202817	280	441		224567	453	158		232226	573	164		239802	445	37		248365	210	80		255662	365	79		263273	267	143		270791	395	284		278080	197	378		285126	181	356
187472	181	113		194741	559	335		202818	280	441		224568	452	163		232227	574	167		239803	442	38		248366	210	80		255663	364	77		263274	267	143		270792	404	287		278081	199	380		285127	184	358
187473	182	113		194742	561	330		202819	280	441		224569	450	167		232228	576	173		239804	439	37		248367	210	79		255664	363	75		263275	267	143		270793	412	290		278082	202	382		285128	183	358
187474	180	115		194743	562	328		202820	280	441		224570	450	171		232229	577	177		239805	434	35		248368	206	77		255665	362	73		263276	267	143		270794	419	293		278083	203	382		285129	183	357
187475	178	117		194744	563	326		202821	280	441		224571	448	176		232230	579	180		239806	429	33		248369	203	78		255666	361	70		263277	267	143		270795	428	296		278084	205	383		285130	183	359
187476	179	118		194745	564	326		202822	280	441		224572	446	181		232231	579	186		239807	427	33		248370	202	80		255667	360	67		263278	267	143		270796	434	298		278085	209	385		285131	184	358
187477	178	120		194746	564	324		202823	280	441		224573	445	185		232232	579	189		239808	421	31		248371	201	81		255668	360	66		263279	267	142		270797	442	301		278086	213	387		285132	184	357
187478	177	122		194747	566	319		202824	280	442		224574	444	189		232233	580	193		239809	418	30		248372	201	80		255669	360	65		263280	267	142		270798	447	304		278087	215	387		285133	185	358
187479	176	123		194748	567	317		202825	280	442		224575	443	194		232234	581	194		239810	413	29		248373	201	80		255670	359	62		263281	267	143		270799	454	307		278088	218	388		285134	177	357
187480	177	126		194749	568	314		202826	280	441		224576	441	198		232235	582	197		239811	410	28		248374	199	82		255671	359	58		263282	267	143		270800	461	309		278089	223	391		285135	177	356
187481	179	129		194750	570	310		202827	280	441		224577	441	202		232236	582	199		239812	406	26		248375	198	82		255672	359	53		263283	266	144		270801	467	311		278090	226	392		285136	178	357
187482	180	131		194751	570	309		202828	280	441		224578	440	206		232237	583	202		239813	406	25		248376	197	83		255673	359	51		263284	266	143		270802	475	312		278091	228	393		285137	177	357
187483	181	135		194752	571	304		202829	280	441		224579	438	211		232238	584	203		239814	403	24		248377	196	84		255674	359	51		263285	266	143		270803	484	313		278092	234	396		285138	178	357
187484	181	137		194753	572	303		202830	280	441		224580	437	215		232239	585	208		239815	399	22		248378	193	87		255675	359	49		263286	266	144		270804	492	313		278093	237	397		285139	183	359
187485	182	141		194754	572	302		202831	280	441		224581	436	220		232240	584	216		239816	393	20		248379	192	89		255676	359	48		263287	266	144		270805	500	313		278094	241	399		285140	187	357
187486	182	144		194755	573	302		202832	280	442		224582	435	227		232241	584	218		239817	393	21		248380	190	91		255677	359	48		263288	266	143		270806	508	314		278095	245	402		285141	186	358
187487	182	148		194756	574	299		202833	280	442		224583	433	234		232242	584	218		239818	391	22		248381	188	93		255678	359	48		263289	266	144		270807	519	315		278096	250	404		285142	185	360
187488	182	150		194757	574	298		202834	280	442		224584	434	239		232243	585	220		239819	389	22		248382	186	95		255679	359	46		263290	266	144		270808	525	316		278097	254	407		285143	184	360
187489	181	155		194758	574	295		202835	280	442		224585	435	245		232244	586	219		239820	388	22		248383	184	98		255680	359	43		263291	266	144		270809	531	317		278098	256	410		285144	183	360
187490	181	157		194759	574	295		202836	280	442		224586	435	247		232245	586	222		239821	387	22		248384	182	101		255681	361	39		263292	266	144		270810	539	317		278099	262	413		285145	181	358
187491	181	161		194760	576	289		202837	280	442		224587	436	253		232246	586	226		239822	387	22		248385	181	103		255682	362	36		263293	266	144		270811	543	318		278100	267	416		285146	181	357
187492	181	164		194761	577	285		202838	280	442		224588	437	255		232247	585	233		239823	384	22		248386	178	107		255683	363	33		263294	266	144		270812	548	318		278101	268	418		285147	181	356
187493	179	168		194762	577	282		202839	280	442		224589	438	261		232248	586	235		239824	380	22		248387	176	110		255684	364	28		263295	266	144		270813	553	318		278102	273	421		285148	178	356
187494	176	173		194763	578	281		202840	280	442		224590	438	264		232249	587	236		239825	376	21		248388	175	111		255685	365	26		263296	266	144		270814	559	319		278103	279	425		285149	176	356
187495	174	175		194764	578	277		202841	280	441		224591	440	269		232250	587	239		239826	373	20		248389	175	111		255686	365	26		263297	266	143		270815	558	318		278104	282	429		285150	174	356
187496	172	178		194765	579	277		202842	280	441		224592	442	276		232251	586	243		239827	369	19		248390	175	111		255687	366	24		263298	266	143		270816	558	318		278105	287	432		285151	171	357
187497	170	181		194766	580	269		202843	280	441		224593	442	280		232252	586	246		239828	367	19		248391	175	112		255688	365	23		263299	266	143		270817	558	317		278106	291	434		285152	171	356
187498	167	183		194767	580	267		202844	280	441		224594	444	286		232253	586	249		239829	367	20		248392	174	113		255689	366	20		263300	266	143		270818	558	316		278107	294	438		285153	170	354
187499	165	185		194768	580	265		202845	280	441		224595	446	291		232254	586	252		239830	363	19		248393	173	114		255690	367	17		263301	266	143		270819	559	318		278108	296	441		285154	168	352
187500	163	187		194769	581	264		202846	280	441		224596	446	296		232255	586	254		239831	363	20		248394	173	113		255691	367	18		263302	266	143		270820	561	318		278109	296	441		285155	166	349
187501	158	189		194770	582	257		202847	280	441		224597	447	300		232256	585	259		239832	363	20		248395	173	114		255692	367	17		263303	266	143		270821	563	318		278110	300	442		285156	165	347
187502	154	191		194771	582	256		202848	280	441		224598	448	307		232257	585	263		239833	363	21		248396	170	120		255693	366	17		263304	266	143		270822	563	320		278111	303	443		285157	165	346
187503	150	192		194772	582	252		202849	280	441		224599	449	316		232258	584	268		239834	363	21		248397	169	120		255694	362	17		263305	266	144		270823	563	321		278112	307	445		285158	164	345
187504	149	193		194773	582	251		202850	280	441		224600	452	322		232259	584	270		239835	362	21		248398	167	124		255695	360	17		263306	266	144		270824	562	321		278113	310	445		285159	162	341
187505	149	193		194774	582	248		202851	280	441		224601	452	326		232260	583	274		239836	359	21		248399	165	127		255696	359	17		263307	266	143		270825	562	321		278114	312	445		285160	161	341
187506	148	193		194775	582	246		202852	280	440		224602	453	331		232261	583	276		239837	357	21		248400	164	130		255697	356	17		263308	267	143		270826	562	321		278115	314	444		285161	161	338
187507	147	193		194776	582	245		202853	280	441		224603	455	337		232262	583	278		239838	356	23		248401	163	130		255698	353	17		263309	267	142		270827	562	321		278116	317	442		285162	161	339
187508	145	194		194777	582	242		202854	280	441		224604	457	343		232263	582	282		239839	352	24		248402	161	135		255699	350	17		263310	266	143		270828	562	321		278117	322	442		285163	161	340
187509	146	194		194778	582	241		202855	280	441		224605	457	348		232264	581	285		239840	350	24		248403	160	138		255700	349	17		263311	266	143		270829	562	321		278118	326	443		285164	163	342
187510	146	194		194779	582	237		202856	280	441		224606	458	354		232265	581	289		239841	346	25		248404	159	141		255701	346	17		263312	267	143		270830	563	321		278119	329	443		285165	164	342
187511	146	194		194780	582	233		202857	281	442		224607	459	358		232266	580	293		239842	342	26		248405	158	142		255702	344	18		263313	267	143		270831	563	321		278120	334	443		285166	164	342
187512	146	194		194781	583	231		202858	281	442		224608	459	365		232267	579	296		239843	340	26		248406	157	146		255703	344	17		263314	267	143		270832	563	321		278121	338	442		285167	164	343
187513	146	194		194782	582	227		202859	281	441		224609	459	371		232268	576	301		239844	335	27		248407	156	148		255704	341	18		263315	267	143		270833	563	321		278122	343	444		285168	164	342
187514	146	194		194783	582	224		202860	281	441		224610	457	376		232269	577	302		239845	331	26		248408	155	150		255705	339	17		263316	266	143		270834	563	321		278123	349	445		285169	164	342
187515	145	193		194784	583	219		202861	281	441		224611	454	381		232270	576	306		239846	327	27		248409	153	154		255706	336	18		263317	267	143		270835	564	322		278124	354	444		285170	165	342
187516	145	193		194785	582	217		202862	281	441		224612	452	387		232271	575	309		239847	321	27		248410	152	157		255707	335	18		263318	266	143		270836	565	324		278125	363	446		285171	166	343
187517	145	193		194786	581	214		202863	281	441		224613	449	392		232272	573	311		239848	317	26		248411	151	161		255708	332	17		263319	267	143		270837	566	324		278126	365	447		285172	166	345
187518	145	193		194787	582	213		202864	281	441		224614	446	397		232273	573	313		239849	312	27		248412	149	165		255709	329	17		263320	267	143		270838	563	326		278127	370	447		285173	166	347
187519	150	194		194788	581	210		202865	281	441		224615	444	401		232274	570	317		239850	309	27		248413	148	170		255710	331	20		263321	267	143		270839	561	330		278128	376	448		285174	166	348
187520	148	192		194789	580	207		202866	281	441		224616	443	404		232275	571	319		239851	306	27		248414	146	175		255711	329	21		263322	267	143		270840	561	329		278129	380	450		285175	167	349
187521	149	192		194790	580	206		202867	281	441		224617	440	409		232276	569	323		239852	304	27		248415	145	179		255712	325	21		263323	267	143		270841	561	331		278130	384	450		285176	168	351
187522	150	192		194791	580	205		202868	281	441		224618	439	410		232277	568	325		239853	300	28		248416	144	183		255713	315	21		263324	267	143		270842	562	332		278131	386	449		285177	168	351
187523	151	194		194792	579	203		202869	281	441		224619	437	415		232278	566	329		239854	298	29		248417	143	187		255714	315	21		263325	266	143		270843	563	333		278132	391	449		285178	168	350
187524	151	196		194793	579	200		202870	281	441		224620	436	415		232279	567	331		239855	294	31		248418	142	191		255715	315	20		263326	266	143		270844	562	334		278133	393	449		285179	170	351
187525	151	197		194794	579	197		202871	281	442		224621	436	417		232280	564	335		239856	291	32		248419	141	199		255716	315	20		263327	266	144		270845	561	336		278134	399	448		285180	170	351
187526	153	199		194795	579	194		202872	279	441		224622	435	420		232281	562	338		239857	288	33		248420	140	203		255717	314	21		263328	266	144		270846	558	339		278135	400	447		285181	169	351
187527	153	201		194796	578	190		202873	280	442		224623	435	421		232282	561	340		239858	285	35		248421	139	204		255718	313	22		263329	266	144		270847	557	341		278136	403	445		285182	170	352
187528	154	203		194797	577	186		202874	280	442		224624	434	424		232283	559	344		239859	281	37		248422	138	209		255719	312	24		263330	266	144		270848	557	343		278137	408	442		285183	170	352
187529	155	204		194798	577	186		202875	280	442		224625	434	425		232284	557	348		239860	279	38		248423	138	219		255720	311	25		263331	266	144		270849	556	345		278138	411	442		285184	169	353
187530	156	206		194799	577	184		202876	280	442		224626	433	427		232285	555	351		239861	276	39		248424	138	228		255721	310	26		263332	266	144		270850	553	349		278139	414	440		285185	173	357
187531	157	209		194800	576	178		202877	280	442		224627	434	428		232286	553	354		239862	274	41		248425	137	231		255722	310	28		263333	266	145		270851	552	353		278140	419	439		285186	173	357
187532	158	211		194801	575	175		202878	280	442		224628	435	429		232287	552	357		239863	271	42		248426	137	235		255723	309	30		263334	266	145		270852	550	356		278141	422	438		285187	173	358
187533	158	216		194802	574	174		202879	280	442		224629	437	430		232288	549	361		239864	266	44		248427	136	238		255724	308	31		263335	266	144		270853	548	359		278142	428	437		285188	176	361
187534	158	220		194803	573	171		202880	280	442		224630	438	431		232289	547	364		239865	262	45		248428	137	245		255725	307	32		263336	266	144		270854	548	360		278143	432	437		285189	178	365
187535	159	224		194804	572	168		202881	280	442		224631	440	432		232290	545	366		239866	258	46		248429	137	251		255726	305	34		263337	266	144		270855	546	362		278144	437	437		285190	181	369
187536	161	228		194805	571	164		202882	280	441		224632	441	434		232291	544	367		239867	253	48		248430	137	254		255727	304	35		263338	266	144		270856	544	365		278145	443	436		285191	182	373
187537	160	232		194806	570	163		202883	280	441		224633	442	433		232292	541	370		239868	251	50		248431	138	261		255728	301	35		263339	266	144		270857	542	368		278146	444	433		285192	185	377
187538	160	237		194807	570	162		202884	280	441		224634	443	432		232293	542	371		239869	248	55		248432	139	267		255729	296	36		263340	266	144		270858	540	370		278147	446	433		285193	191	382
187539	161	242		194808	570	161		202885	280	441		224635	444	431		232294	538	373		239870	246	60		248433	140	274		255730	293	38		263341	266	144		270859	538	372		278148	447	433		285194	191	382
187540	161	247		194809	569	159		202886	280	441		224636	445	430		232295	537	374		239871	245	65		248434	139	273		255731	291	39		263342	266	144		270860	538	374		278149	447	433		285195	194	384
187541	160	250		194810	568	157		202887	280	442		224637	447	431		232296	536	375		239872	244	70		248435	141	281		255732	287	40		263343	266	144		270861	536	377		278150	447	433		285196	197	386
187542	160	253		194811	567	154		202888	280	442		224638	448	430		232297	536	377		239873	243	79		248436	141	283		255733	285	40		263344	266	144		270862	533	380		278151	447	434		285197	198	387
187543	158	259		194812	566	153		202889	280	442		224639	450	431		232298	536	377		239874	243	87		248437	144	291		255734	281	42		263345	266	144		270863	530	382		278152	447	435		285198	198	389
187544	158	262		194813	565	150		202890	280	442		224640	450	431		232299	536	378		239875	244	88		248438	143	290		255735	278	43		263346	266	144		270864	530	383		278153	447	435		285199	200	393
187545	155	267		194814	564	148		202891	280	442		224641	450	431		232300	534	380		239876	245	94		248439	144	295		255736	274	45		263347	266	143		270865	529	385		278154	447	437		285200	204	398
187546	154	273		194815	563	147		202892	280	442		224642	450	431		232301	534	381		239877	245	99		248440	146	300		255737	268	46		263348	266	143		270866	527	388		278155	447	437		285201	206	400
187547	150	279		194816	562	144		202893	280	442		224643	450	431		232302	534	382		239878	246	108		248441	147	303		255738	263	48		263349	266	143		270867	525	391		278156	447	437		285202	211	403
187548	150	282		194817	561	141		202894	280	442		224644	450	431		232303	531	385		239879	246	114		248442	147	307		255739	259	48		263350	266	144		270868	522	393		278157	447	437		285203	216	407
187549	151	285		194818	561	141		202895	280	442		224645	450	431		232304	528	388		239880	246	119		248443	149	312		255740	254	48		263351	266	144		270869	521	394		278158	447	437		285204	218	408
187550	149	289		194819	560	138		202896	280	442		224646	450	431		232305	528	389		239881	247	119		248444	151	316		255741	253	49		263352	265	147		270870	515	397		278159	447	437		285205	223	411
187551	149	292		194820	559	137		202897	280	442		224647	448	430		232306	526	391		239882	249	128		248445	153	321		255742	252	49		263353	265	146		270871	512	401		278160	448	437		285206	223	412
187552	151	293		194821	559	135		202898	280	442		224648	447	431		232307	523	393		239883	249	129		248446	153	322		255743	249	51		263354	264	149		270872	510	403		278161	448	437		285207	226	414
187553	152	294		194822	558	134		202899	280	442		224649	447	433		232308	522	394		239884	251	136		248447	155	326		255744	249	51		263355	263	151		270873	508	405		278162	448	437		285208	233	417
187554	152	296		194823	558	133		202900	280	441		224650	448	434		232309	519	397		239885	252	139		248448	156	329		255745	247	52		263356	263	151		270874	508	406		278163	448	437		285209	235	418
187555	152	299		194824	558	133		202901	280	442		224651	448	434		232310	515	400		239886	252	143		248449	159	334		255746	245	54		263357	263	152		270875	507	407		278164	448	437		285210	235	419
187556	153	302		194825	554	127		202902	281	441		224652	449	434		232311	513	402		239887	253	151		248450	162	340		255747	241	56		263358	262	154		270876	504	409		278165	448	437		285211	242	422
187557	154	306		194826	551	123		202903	281	441		224653	449	434		232312	511	403		239888	254	153		248451	163	341		255748	238	58		263359	262	154		270877	503	410		278166	448	437		285212	242	423
187558	155	309		194827	551	122		202904	281	441		224654	450	436		232313	507	406		239889	254	157		248452	165	343		255749	235	61		263360	262	154		270878	503	411		278167	448	437		285213	242	425
187559	156	311		194828	548	117		202905	281	441		224655	451	437		232314	505	409		239890	255	162		248453	167	343		255750	232	63		263361	262	154		270879	501	411		278168	448	437		285214	244	426
187560	157	315		194829	546	114		202906	281	441		224656	451	438		232315	503	411		239891	256	165		248454	167	343		255751	229	65		263362	262	154		270880	500	411		278169	448	437		285215	250	430
187561	158	318		194830	543	111		202907	281	442		224657	451	439		232316	498	413		239892	257	170		248455	169	343		255752	225	66		263363	261	156		270881	498	413		278170	448	437		285216	254	433
187562	159	319		194831	541	108		202908	281	442		224658	452	439		232317	498	414		239893	258	176		248456	170	342		255753	222	68		263364	261	156		270882	496	415		278171	449	437		285217	255	434
187563	160	321		194832	539	105		202909	281	442		224659	450	441		232318	496	417		239894	259	179		248457	171	342		255754	220	69		263365	260	157		270883	496	416		278172	450	437		285218	263	436
187564	161	324		194833	538	102		202910	281	442		224660	450	440		232319	492	419		239895	261	184		248458	172	343		255755	219	70		263366	260	156		270884	494	418		278173	450	437		285219	265	437
187565	163	327		194834	536	99		202911	281	442		224661	451	440		232320	489	420		239896	261	189		248459	173	344		255756	218	71		263367	260	156		270885	492	419		278174	450	437		285220	269	439
187566	163	328		194835	533	96		202912	281	442		224662	451	440		232321	488	420		239897	263	196		248460	175	345		255757	216	73		263368	260	156		270886	488	420		278175	450	437		285221	276	442
187567	166	330		194836	531	93		202913	281	442		224663	452	439		232322	488	421		239898	266	200		248461	176	346		255758	213	76		263369	259	157		270887	488	420		278176	450	437		285222	283	444
187568	166	333		194837	528	90		202914	281	442		224664	453	439		232323	487	422		239899	267	203		248462	178	347		255759	211	78		263370	259	157		270888	488	422		278177	450	437		285223	283	445
187569	168	337		194838	526	88		202915	281	442		224665	454	438		232324	486	424		239900	269	208		248463	178	348		255760	210	79		263371	259	157		270889	486	424		278178	449	438		285224	289	447
187570	170	340		194839	523	85		202916	281	442		224666	455	438		232325	482	426		239901	272	213		248464	178	349		255761	210	80		263372	259	157		270890	481	426		278179	449	439		285225	297	449
187571	171	343		194840	522	83		202917	281	442		224667	456	437		232326	479	427		239902	274	218		248465	179	351		255762	208	82		263373	259	157		270891	478	427		278180	449	439		285226	301	451
187572	172	345		194841	518	79		202918	281	442		224668	457	436		232327	477	428		239903	276	223		248466	180	352		255763	207	85		263374	259	157		270892	477	429		278181	450	438		285227	308	452
187573	174	349		194842	516	77		202919	281	442		224669	457	436		232328	475	429		239904	279	227		248467	182	356		255764	205	89		263375	259	157		270893	475	431		278182	451	438		285228	314	453
187574	175	352		194843	514	75		202920	281	442		224670	458	436		232329	471	431		239905	282	234		248468	184	361		255765	203	92		263376	259	157		270894	475	431		278183	453	437		285229	316	454
[truncated: 3,819 more rows]

## Sheet: elav>mAcon1-RNAi
106569	502	405		116378	453	414		123666	512	95		64488	585	219		71872	565	147		79788	275	445		87617	360	460		100461	300	96		107891	207	367		115867	573	283		291482	177	108		299583	553	243
106570	502	405		116379	455	415		123667	513	95		64489	585	219		71873	565	147		79789	275	444		87618	362	460		100462	300	96		107892	207	367		115868	574	283		291483	177	108		299584	553	242
106571	501	404		116380	455	415		123668	514	97		64490	585	218		71874	566	147		79790	275	444		87619	364	460		100463	300	96		107893	206	366		115869	573	284		291484	178	109		299585	552	244
106572	501	404		116381	455	420		123669	515	99		64491	585	218		71875	567	147		79791	275	444		87620	362	460		100464	300	96		107894	206	366		115870	573	285		291485	177	108		299586	552	244
106573	503	404		116382	455	421		123670	516	98		64492	585	217		71876	567	148		79792	274	443		87621	363	460		100465	301	96		107895	206	366		115871	573	285		291486	177	108		299587	552	244
106574	504	404		116383	455	420		123671	516	97		64493	584	215		71877	567	148		79793	274	443		87622	362	462		100466	302	96		107896	206	365		115872	573	286		291487	177	108		299588	552	244
106575	505	405		116384	456	420		123672	518	94		64494	584	215		71878	567	148		79794	275	444		87623	366	462		100467	302	96		107897	206	366		115873	573	286		291488	177	108		299589	553	244
106576	507	407		116385	458	418		123673	518	94		64495	584	214		71879	567	148		79795	270	442		87624	371	461		100468	302	96		107898	206	366		115874	573	286		291489	177	108		299590	553	245
106577	508	406		116386	456	418		123674	517	94		64496	584	212		71880	565	148		79796	271	442		87625	371	461		100469	303	97		107899	207	366		115875	572	288		291490	176	109		299591	553	245
106578	510	406		116387	457	419		123675	517	97		64497	584	211		71881	563	150		79797	271	442		87626	374	460		100470	303	97		107900	207	366		115876	573	288		291491	176	110		299592	553	245
106579	510	406		116388	457	421		123676	516	97		64498	583	209		71882	563	152		79798	271	442		87627	375	460		100471	303	96		107901	207	366		115877	572	291		291492	175	111		299593	553	245
106580	510	405		116389	457	417		123677	515	97		64499	583	208		71883	564	152		79799	270	442		87628	376	461		100472	303	96		107902	207	366		115878	572	291		291493	175	110		299594	553	245
106581	510	404		116390	455	415		123678	514	97		64500	583	208		71884	564	153		79800	270	442		87629	384	459		100473	303	96		107903	207	366		115879	572	292		291494	175	111		299595	553	244
106582	510	404		116391	451	407		123679	513	98		64501	583	207		71885	564	153		79801	269	442		87630	387	459		100474	303	96		107904	207	366		115880	572	292		291495	174	112		299596	553	245
106583	511	403		116392	450	404		123680	513	98		64502	582	205		71886	564	153		79802	268	442		87631	386	458		100475	303	96		107905	207	366		115881	571	294		291496	174	112		299597	553	245
106584	511	401		116393	451	406		123681	513	97		64503	582	204		71887	564	153		79803	268	442		87632	386	458		100476	304	97		107906	206	365		115882	571	294		291497	174	111		299598	553	245
106585	511	402		116394	456	410		123682	512	97		64504	582	201		71888	564	153		79804	268	442		87633	393	457		100477	304	97		107907	206	365		115883	571	294		291498	174	111		299599	553	245
106586	511	401		116395	460	413		123683	510	99		64505	582	200		71889	564	153		79805	267	442		87634	397	457		100478	304	97		107908	206	365		115884	571	294		291499	174	111		299600	553	245
106587	513	402		116396	465	411		123684	506	102		64506	582	199		71890	564	153		79806	267	443		87635	397	457		100479	304	96		107909	206	365		115885	571	294		291500	174	111		299601	553	244
106588	514	402		116397	467	413		123685	506	100		64507	581	198		71891	564	153		79807	267	443		87636	396	457		100480	304	97		107910	206	365		115886	571	294		291501	174	111		299602	553	244
106589	515	402		116398	466	410		123686	506	100		64508	581	197		71892	564	153		79808	267	443		87637	398	457		100481	303	98		107911	206	365		115887	571	294		291502	174	111		299603	553	245
106590	515	404		116399	463	407		123687	507	98		64509	581	197		71893	565	153		79809	267	443		87638	398	457		100482	303	99		107912	206	365		115888	570	297		291503	174	112		299604	553	245
106591	518	400		116400	461	404		123688	506	99		64510	582	199		71894	565	152		79810	266	442		87639	399	457		100483	302	96		107913	205	365		115889	570	298		291504	174	112		299605	553	245
106592	518	400		116401	462	405		123689	506	100		64511	582	198		71895	565	153		79811	266	442		87640	401	457		100484	302	96		107914	207	366		115890	570	299		291505	174	113		299606	553	246
106593	518	398		116402	463	406		123690	507	102		64512	580	192		71896	565	153		79812	265	442		87641	403	456		100485	303	96		107915	206	366		115891	570	299		291506	173	114		299607	553	246
106594	520	396		116403	463	406		123691	508	99		64513	581	193		71897	564	154		79813	259	438		87642	405	455		100486	302	96		107916	206	366		115892	570	299		291507	173	113		299608	553	246
106595	521	396		116404	463	403		123692	510	97		64514	580	192		71898	563	156		79814	258	438		87643	408	454		100487	301	96		107917	206	366		115893	570	299		291508	173	114		299609	553	246
106596	521	397		116405	463	402		123693	510	96		64515	581	192		71899	562	156		79815	258	437		87644	409	454		100488	301	96		107918	206	366		115894	570	299		291509	173	114		299610	553	245
106597	522	396		116406	462	401		123694	511	96		64516	582	194		71900	562	156		79816	259	438		87645	409	455		100489	302	96		107919	206	366		115895	570	299		291510	173	113		299611	553	245
106598	524	394		116407	455	398		123695	511	100		64517	580	188		71901	562	158		79817	259	438		87646	412	454		100490	303	96		107920	206	366		115896	569	302		291511	171	117		299612	554	246
106599	525	393		116408	452	394		123696	512	101		64518	580	188		71902	564	162		79818	260	439		87647	413	455		100491	303	97		107921	206	366		115897	570	302		291512	170	118		299613	554	246
106600	526	392		116409	451	392		123697	510	99		64519	579	187		71903	564	162		79819	260	439		87648	415	454		100492	304	96		107922	207	366		115898	570	303		291513	170	118		299614	554	246
106601	528	390		116410	451	392		123698	514	89		64520	579	186		71904	565	163		79820	260	439		87649	419	451		100493	305	95		107923	207	366		115899	568	306		291514	170	118		299615	554	247
106602	529	388		116411	451	391		123699	514	89		64521	579	186		71905	566	164		79821	259	439		87650	419	451		100494	306	95		107924	206	366		115900	568	306		291515	169	120		299616	553	246
106603	529	388		116412	452	391		123700	515	88		64522	579	186		71906	566	165		79822	259	439		87651	419	451		100495	306	96		107925	206	366		115901	569	306		291516	168	121		299617	553	246
106604	529	388		116413	453	391		123701	514	89		64523	579	185		71907	565	171		79823	259	439		87652	420	452		100496	305	97		107926	206	366		115902	568	307		291517	168	121		299618	553	246
106605	530	388		116414	453	391		123702	513	90		64524	578	184		71908	565	171		79824	259	439		87653	422	452		100497	305	95		107927	206	366		115903	567	308		291518	168	121		299619	553	246
106606	531	387		116415	453	395		123703	513	90		64525	578	183		71909	565	173		79825	259	439		87654	426	450		100498	305	94		107928	206	366		115904	565	310		291519	168	121		299620	553	246
106607	532	385		116416	451	397		123704	513	92		64526	578	184		71910	566	173		79826	259	438		87655	427	450		100499	304	94		107929	205	365		115905	566	311		291520	167	122		299621	553	246
106608	533	384		116417	450	399		123705	512	97		64527	578	183		71911	568	176		79827	259	438		87656	427	449		100500	304	94		107930	205	365		115906	566	311		291521	168	122		299622	553	246
106609	533	383		116418	449	404		123706	513	97		64528	578	183		71912	569	178		79828	259	438		87657	427	449		100501	303	94		107931	205	365		115907	565	312		291522	167	123		299623	553	246
106610	532	384		116419	443	409		123707	513	101		64529	578	183		71913	570	179		79829	259	439		87658	427	449		100502	307	97		107932	206	366		115908	565	314		291523	167	122		299624	553	246
106611	532	384		116420	439	413		123708	513	103		64530	578	183		71914	569	179		79830	259	439		87659	429	446		100503	307	99		107933	206	365		115909	564	313		291524	166	124		299625	553	246
106612	533	384		116421	436	412		123709	512	102		64531	578	181		71915	568	180		79831	259	438		87660	429	445		100504	307	99		107934	205	365		115910	565	313		291525	167	122		299626	553	246
106613	532	379		116422	436	413		123710	512	102		64532	577	179		71916	567	180		79832	259	438		87661	430	445		100505	308	99		107935	205	365		115911	565	313		291526	165	127		299627	553	246
106614	534	377		116423	439	416		123711	512	102		64533	577	178		71917	567	179		79833	259	438		87662	426	446		100506	309	99		107936	205	365		115912	565	314		291527	165	127		299628	554	247
106615	534	376		116424	439	416		123712	514	99		64534	577	178		71918	567	179		79834	259	438		87663	420	440		100507	310	99		107937	205	365		115913	565	314		291528	165	127		299629	554	247
106616	534	376		116425	440	416		123713	515	97		64535	577	178		71919	567	180		79835	260	438		87664	420	441		100508	310	99		107938	205	365		115914	564	316		291529	165	127		299630	553	246
106617	534	376		116426	438	416		123714	516	97		64536	577	178		71920	567	180		79836	260	438		87665	421	440		100509	309	99		107939	205	365		115915	564	317		291530	165	127		299631	553	246
106618	534	376		116427	438	416		123715	516	97		64537	577	177		71921	568	182		79837	260	439		87666	420	439		100510	310	99		107940	202	360		115916	563	318		291531	165	128		299632	553	246
106619	535	378		116428	439	417		123716	516	99		64538	576	177		71922	568	182		79838	260	439		87667	420	443		100511	308	99		107941	202	360		115917	564	318		291532	165	128		299633	553	246
106620	536	379		116429	441	423		123717	516	102		64539	576	177		71923	568	182		79839	260	439		87668	423	446		100512	308	99		107942	202	360		115918	563	319		291533	164	129		299634	554	244
106621	536	380		116430	446	424		123718	517	102		64540	576	177		71924	568	182		79840	260	439		87669	423	448		100513	308	100		107943	202	360		115919	564	319		291534	164	129		299635	553	246
106622	536	380		116431	450	421		123719	517	102		64541	575	177		71925	567	184		79841	260	438		87670	423	449		100514	308	98		107944	202	360		115920	564	319		291535	163	130		299636	553	246
106623	537	378		116432	450	427		123720	518	101		64542	575	178		71926	566	184		79842	260	438		87671	423	448		100515	309	99		107945	202	360		115921	564	319		291536	163	130		299637	553	244
106624	537	379		116433	448	429		123721	520	98		64543	577	183		71927	566	184		79843	260	438		87672	423	445		100516	308	98		107946	202	360		115922	563	320		291537	163	130		299638	553	246
106625	538	377		116434	448	437		123722	521	97		64544	577	188		71928	565	185		79844	260	438		87673	423	444		100517	307	99		107947	202	361		115923	563	320		291538	163	130		299639	553	246
106626	538	377		116435	447	440		123723	522	97		64545	578	187		71929	566	185		79845	260	438		87674	424	443		100518	308	100		107948	202	360		115924	563	320		291539	163	130		299640	553	246
106627	539	376		116436	447	439		123724	522	96		64546	578	185		71930	566	186		79846	260	438		87675	424	443		100519	306	100		107949	202	360		115925	563	319		291540	162	131		299641	553	247
106628	539	377		116437	446	438		123725	522	96		64547	578	185		71931	566	186		79847	260	438		87676	424	441		100520	306	100		107950	202	360		115926	563	319		291541	162	131		299642	553	246
106629	540	376		116438	446	433		123726	521	95		64548	578	184		71932	565	187		79848	260	438		87677	426	440		100521	305	100		107951	202	360		115927	563	319		291542	162	132		299643	553	246
106630	541	375		116439	450	431		123727	523	98		64549	578	184		71933	563	187		79849	260	438		87678	429	440		100522	304	101		107952	202	360		115928	563	319		291543	162	132		299644	553	246
106631	543	370		116440	452	432		123728	524	98		64550	578	183		71934	559	188		79850	260	438		87679	431	439		100523	304	102		107953	202	360		115929	563	319		291544	162	132		299645	553	246
106632	543	369		116441	453	433		123729	524	98		64551	578	182		71935	559	188		79851	260	438		87680	431	439		100524	304	102		107954	202	360		115930	563	319		291545	162	132		299646	553	246
106633	545	367		116442	455	432		123730	520	92		64552	578	182		71936	557	188		79852	260	438		87681	432	439		100525	304	101		107955	202	360		115931	563	319		291546	162	131		299647	553	246
106634	546	366		116443	457	431		123731	516	86		64553	578	182		71937	556	187		79853	260	438		87682	433	439		100526	307	103		107956	202	360		115932	563	318		291547	162	132		299648	553	247
106635	546	366		116444	460	431		123732	514	84		64554	578	180		71938	554	187		79854	260	438		87683	434	439		100527	307	101		107957	202	360		115933	564	318		291548	162	132		299649	553	247
106636	546	366		116445	462	431		123733	514	86		64555	577	179		71939	552	188		79855	260	438		87684	437	438		100528	307	101		107958	203	361		115934	562	319		291549	162	132		299650	553	246
106637	547	365		116446	464	431		123734	514	88		64556	577	179		71940	548	190		79856	260	438		87685	439	436		100529	307	101		107959	203	361		115935	561	320		291550	162	132		299651	553	247
106638	547	365		116447	465	430		123735	514	89		64557	576	179		71941	547	190		79857	260	438		87686	441	435		100530	307	100		107960	203	361		115936	561	320		291551	161	133		299652	553	247
106639	548	364		116448	467	430		123736	514	87		64558	576	179		71942	547	190		79858	260	438		87687	443	432		100531	307	100		107961	203	361		115937	561	319		291552	161	132		299653	553	246
106640	548	363		116449	467	430		123737	514	88		64559	576	179		71943	545	192		79859	260	438		87688	443	429		100532	306	100		107962	203	361		115938	560	318		291553	161	132		299654	553	247
106641	548	364		116450	469	430		123738	515	91		64560	570	177		71944	545	191		79860	260	438		87689	443	425		100533	306	101		107963	203	361		115939	559	317		291554	161	132		299655	553	247
106642	549	361		116451	470	430		123739	515	90		64561	548	174		71945	545	192		79861	260	438		87690	443	423		100534	307	101		107964	203	361		115940	559	316		291555	161	132		299656	553	246
106643	550	360		116452	470	429		123740	517	92		64562	546	175		71946	545	193		79862	260	438		87691	442	422		100535	307	101		107965	203	361		115941	559	315		291556	161	133		299657	553	246
106644	552	357		116453	469	429		123741	520	89		64563	546	174		71947	546	194		79863	260	438		87692	440	420		100536	307	102		107966	203	361		115942	558	315		291557	161	132		299658	553	245
106645	553	355		116454	469	429		123742	520	86		64564	549	178		71948	547	193		79864	260	438		87693	438	420		100537	307	101		107967	203	361		115943	559	315		291558	160	133		299659	553	247
106646	553	355		116455	470	429		123743	520	86		64565	549	177		71949	547	194		79865	260	438		87694	434	418		100538	307	101		107968	203	361		115944	559	314		291559	160	133		299660	553	246
106647	553	355		116456	469	429		123744	520	82		64566	550	177		71950	547	199		79866	260	438		87695	431	416		100539	307	101		107969	203	361		115945	560	314		291560	160	133		299661	553	246
106648	553	354		116457	470	429		123745	520	81		64567	549	176		71951	548	200		79867	260	438		87696	427	416		100540	308	101		107970	203	361		115946	560	313		291561	160	133		299662	554	245
106649	553	354		116458	472	429		123746	520	83		64568	549	175		71952	548	200		79868	260	438		87697	426	416		100541	308	101		107971	203	361		115947	560	313		291562	160	133		299663	553	244
106650	553	355		116459	473	427		123747	521	82		64569	549	177		71953	549	200		79869	260	438		87698	422	415		100542	308	101		107972	203	360		115948	560	314		291563	160	133		299664	553	244
106651	553	356		116460	476	425		123748	521	82		64570	549	176		71954	550	200		79870	260	438		87699	422	415		100543	308	101		107973	203	359		115949	560	314		291564	159	135		299665	554	247
106652	554	354		116461	478	423		123749	521	83		64571	548	175		71955	551	200		79871	260	438		87700	420	417		100544	308	101		107974	203	359		115950	561	314		291565	159	136		299666	554	248
106653	556	350		116462	480	421		123750	520	83		64572	547	174		71956	552	201		79872	260	438		87701	417	419		100545	308	101		107975	203	359		115951	561	314		291566	159	137		299667	554	247
106654	558	346		116463	484	419		123751	520	83		64573	548	176		71957	552	200		79873	260	438		87702	413	422		100546	307	101		107976	203	359		115952	560	314		291567	158	139		299668	554	248
106655	559	344		116464	488	417		123752	519	80		64574	548	174		71958	553	202		79874	260	438		87703	411	424		100547	307	100		107977	203	358		115953	559	314		291568	157	141		299669	554	248
106656	559	343		116465	492	414		123753	519	80		64575	548	173		71959	553	203		79875	260	438		87704	410	425		100548	307	100		107978	203	357		115954	559	314		291569	157	141		299670	554	248
106657	559	341		116466	495	410		123754	517	78		64576	547	170		71960	552	200		79876	260	438		87705	407	429		100549	307	100		107979	203	357		115955	559	314		291570	157	141		299671	554	248
106658	560	340		116467	499	407		123755	516	76		64577	548	170		71961	552	200		79877	260	438		87706	406	434		100550	308	100		107980	203	358		115956	559	313		291571	156	142		299672	554	248
106659	561	340		116468	500	406		123756	514	74		64578	548	174		71962	552	201		79878	260	438		87707	406	439		100551	308	101		107981	203	358		115957	559	313		291572	156	143		299673	554	248
106660	561	340		116469	502	404		123757	513	74		64579	549	174		71963	552	202		79879	260	437		87708	407	441		100552	309	101		107982	203	357		115958	559	313		291573	156	143		299674	554	248
106661	563	335		116470	504	402		123758	511	78		64580	549	176		71964	552	203		79880	260	438		87709	407	444		100553	309	102		107983	204	358		115959	558	313		291574	156	143		299675	554	248
106662	563	334		116471	504	402		123759	507	76		64581	546	174		71965	553	204		79881	260	438		87710	407	448		100554	309	102		107984	204	359		115960	557	313		291575	156	142		299676	554	248
106663	563	334		116472	505	401		123760	506	75		64582	547	175		71966	554	206		79882	260	438		87711	407	447		100555	309	102		107985	204	359		115961	556	314		291576	156	143		299677	553	247
106664	564	332		116473	507	400		123761	502	75		64583	545	172		71967	555	209		79883	260	437		87712	409	447		100556	309	102		107986	204	359		115962	556	314		291577	156	144		299678	553	244
106665	565	331		116474	511	394		123762	500	74		64584	544	174		71968	556	211		79884	260	437		87713	410	447		100557	310	102		107987	204	359		115963	556	314		291578	155	144		299679	553	245
106666	565	331		116475	514	391		123763	499	72		64585	542	173		71969	556	214		79885	261	438		87714	412	448		100558	310	102		107988	204	358		115964	556	313		291579	155	145		299680	552	244
106667	566	327		116476	517	389		123764	498	70		64586	540	173		71970	556	215		79886	261	438		87715	413	450		100559	310	102		107989	204	358		115965	556	313		291580	155	145		299681	552	244
106668	566	326		116477	518	387		123765	495	67		64587	542	173		71971	556	217		79887	260	438		87716	412	450		100560	310	102		107990	204	359		115966	556	313		291581	154	147		299682	552	244
106669	566	326		116478	520	386		123766	495	66		64588	540	174		71972	556	219		79888	261	439		87717	412	450		100561	315	99		107991	204	358		115967	555	313		291582	154	147		299683	552	244
106670	567	324		116479	523	383		123767	494	66		64589	538	175		71973	556	221		79889	261	439		87718	412	451		100562	315	98		107992	204	358		115968	555	314		291583	154	147		299684	552	246
106671	569	321		116480	524	382		123768	491	63		64590	537	174		71974	558	225		79890	261	439		87719	411	452		100563	317	97		107993	204	358		115969	557	315		291584	153	148		299685	552	246
106672	569	322		116481	525	381		123769	488	62		64591	538	174		71975	559	228		79891	261	439		87720	411	452		100564	318	97		107994	204	358		115970	557	316		291585	154	148		299686	553	247
106673	571	316		116482	527	380		123770	489	63		64592	537	175		71976	559	230		79892	261	439		87721	411	453		100565	319	97		107995	204	358		115971	557	317		291586	152	153		299687	553	247
106674	571	314		116483	528	380		123771	488	61		64593	539	172		71977	559	231		79893	261	439		87722	410	453		100566	319	98		107996	204	359		115972	557	317		291587	152	152		299688	553	248
[truncated: 5,713 more rows]

## Sheet: elav>mAcon1-OX
131416	497	65		138695	344	355		146517	552	127		123592	354	120		131351	513	86		214514	358	90		19478	395	453		33940	566	289		26283	576	189		1557	346	457		9939	177	226		18199	456	39
[truncated: 5,818 more rows]

[truncated: 2 more sheets: mAcon1-RNAi +, mAcon1-OX +]
